# Supplementary material for: Evaluation of intestinal tissue safety during the compression process of circular end-to-end anastomosis stapler based on finite element simulation
Source: Front Bioeng Biotechnol. 2025 Jun 26;13:1594969. doi: 10.3389/fbioe.2025.1594969 (PMC12241024; doi:10.3389/fbioe.2025.1594969)
Supplement: Supplementary file 1 [file Table2.xlsx]

## Sheet: sheet
1.5 (Upper)-1.5 (Lower), Upper					1.5 (Upper)-1.5 (Lower), Lower					2.0 (Upper)-2.0 (Lower), Upper					2.0 (Upper)-2.0 (Lower), Lower					2.5 (Upper)-2.5 (Lower), Upper					2.5 (Upper)-2.5 (Lower), Lower					1.5 (Upper)-2.5 (Lower), Lower					1.5 (Upper)-2.5 (Lower), Upper					2.5 (Upper)-1.5 (Lower), Lower					2.5 (Upper)-1.5 (Lower), Upper
Time [s]	Minimum [MPa]	Maximum [MPa]	Average [MPa]		Time [s]	Minimum [MPa]	Maximum [MPa]	Average [MPa]		Time [s]	Minimum [MPa]	Maximum [MPa]	Average [MPa]		Time [s]	Minimum [MPa]	Maximum [MPa]	Average [MPa]		Time [s]	Minimum [MPa]	Maximum [MPa]	Average [MPa]		Time [s]	Minimum [MPa]	Maximum [MPa]	Average [MPa]		Time [s]	Minimum [MPa]	Maximum [MPa]	Average [MPa]		Time [s]	Minimum [MPa]	Maximum [MPa]	Average [MPa]		Time [s]	Minimum [MPa]	Maximum [MPa]	Average [MPa]		Time [s]	Minimum [MPa]	Maximum [MPa]	Average [MPa]
0.2	5.8557e-06	0.00076359	0.00026855		0.2	1.3506e-05	0.00097786	0.00029554		0.2	7.659e-06	0.00064057	0.00021884		0.2	1.065e-05	0.00082274	0.00023891		0.2	4.8754e-06	0.0005722	0.00018766		0.2	9.3386e-06	0.00071228	0.0002021		0.2	6.6646e-06	0.00062266	0.00022077		0.2	6.2379e-06	0.00083109	0.00023408		0.2	4.9427e-06	0.00065009	0.00021827		0.2	1.1888e-05	0.00080479	0.00024535
0.4	1.3107e-05	0.0015466	0.00054189		0.4	2.8167e-05	0.0019772	0.0005946		0.4	1.4007e-05	0.0013096	0.00044151		0.4	1.8776e-05	0.0016582	0.00048053		0.4	8.9885e-06	0.0011649	0.0003784		0.4	1.7644e-05	0.0014327	0.00040644		0.4	1.2038e-05	0.0012728	0.00044555		0.4	1.1609e-05	0.0016748	0.00047095		0.4	7.1727e-06	0.0013291	0.00044017		0.4	2.6075e-05	0.0016219	0.00049332
0.7	2.5575e-05	0.0027435	0.00095485		0.7	5.2209e-05	0.0034955	0.0010459		0.7	2.2311e-05	0.0023357	0.00077775		0.7	3.0161e-05	0.0029229	0.00084547		0.7	1.5441e-05	0.002082	0.00066692		0.7	2.8619e-05	0.0025211	0.00071563		0.7	1.8544e-05	0.0022688	0.00078494		0.7	1.7165e-05	0.0029505	0.00082876		0.7	8.5852e-06	0.002371	0.00077523		0.7	4.868e-05	0.0028608	0.00086781
1	3.4625e-05	0.0039515	0.0013713		1	7.8038e-05	0.0050377	0.0015002		1	3.0526e-05	0.0033708	0.0011165		1	4.0983e-05	0.0041986	0.0012123		1	2.237e-05	0.0030082	0.00095735		1	3.9184e-05	0.003615	0.0010263		1	2.5048e-05	0.0032731	0.001127		1	2.046e-05	0.0042365	0.0011887		1	9.0937e-06	0.0034225	0.0011127		1	7.0306e-05	0.0041131	0.0012442
1.2	4.0444e-05	0.0047628	0.0016511		1.2	9.6012e-05	0.0060792	0.0018049		1.2	3.6068e-05	0.0040646	0.0013437		1.2	4.8026e-05	0.0050556	0.0014579		1.2	2.7261e-05	0.0036288	0.0011519		1.2	4.608e-05	0.004352	0.0012342		1.2	2.9446e-05	0.0039462	0.0013564		1.2	2.2008e-05	0.0050999	0.0014297		1.2	9.3333e-06	0.0041274	0.001339		1.2	8.2855e-05	0.0049558	0.0014961
1.4	4.6094e-05	0.0055791	0.0019325		1.4	0.00011412	0.0071333	0.0021111		1.4	4.1733e-05	0.0047614	0.0015718		1.4	5.5046e-05	0.0059203	0.0017044		1.4	3.231e-05	0.0042519	0.0013472		1.4	5.296e-05	0.0051077	0.0014426		1.4	3.3931e-05	0.0046223	0.0015868		1.4	2.3317e-05	0.0059706	0.0016715		1.4	9.9052e-06	0.0048353	0.0015662		1.4	9.5386e-05	0.0058062	0.0017488
1.7	5.444e-05	0.0068141	0.0023581		1.7	0.00014169	0.0087365	0.0025735		1.7	5.0436e-05	0.0058121	0.0019159		1.7	6.5495e-05	0.0072293	0.0020758		1.7	4.0236e-05	0.0051911	0.0016414		1.7	6.3244e-05	0.0062522	0.0017565		1.7	4.0829e-05	0.0056421	0.0019344		1.7	2.4817e-05	0.0072881	0.0020361		1.7	1.17e-05	0.0059029	0.0019089		1.7	0.00011408	0.0070945	0.0021295
2	6.2584e-05	0.0080637	0.0027883		2	0.00016925	0.01037	0.00304		2	5.9473e-05	0.0068703	0.0022626		2	7.5927e-05	0.0085552	0.0024494		2	4.8514e-05	0.006136	0.0019371		2	7.3557e-05	0.007411	0.0020717		2	4.792e-05	0.0066691	0.0022845		2	2.6068e-05	0.008622	0.0024029		2	1.4907e-05	0.006978	0.0022539		2	0.0001328	0.0084001	0.0025122
2.2	6.792e-05	0.008906	0.0030779		2.2	0.00018771	0.011475	0.0033536		2.2	6.4104e-05	0.0075802	0.0024951		2.2	8.285e-05	0.0094476	0.0026997		2.2	5.4242e-05	0.0067692	0.0021353		2.2	8.0466e-05	0.0081889	0.0022826		2.2	5.2742e-05	0.0073582	0.0025194		2.2	2.6852e-05	0.0095198	0.0026487		2.2	1.7798e-05	0.0076992	0.0024854		2.2	0.00014529	0.0092792	0.0027686
2.4	7.3157e-05	0.0097566	0.0033698		2.4	0.00020544	0.012601	0.0036698		2.4	6.828e-05	0.0082943	0.0027288		2.4	8.9772e-05	0.010353	0.0029514		2.4	6.0107e-05	0.0074056	0.0023341		2.4	8.7423e-05	0.0089783	0.0024944		2.4	5.7635e-05	0.0080514	0.0027554		2.4	2.7785e-05	0.01043	0.0028959		2.4	2.1079e-05	0.0084247	0.002718		2.4	0.00015793	0.010171	0.0030262
2.7	8.0911e-05	0.011049	0.0038126		2.7	0.00023198	0.014318	0.0041486		2.7	7.4384e-05	0.0093735	0.0030818		2.7	0.00010014	0.011725	0.0033311		2.7	6.9189e-05	0.0083659	0.0026339		2.7	9.7955e-05	0.01017	0.0028134		2.7	6.5089e-05	0.0090989	0.0031119		2.7	2.9413e-05	0.01181	0.0032689		2.7	2.6837e-05	0.0095209	0.0030694		2.7	0.00017701	0.011524	0.0034148
3	8.854e-05	0.012365	0.0042619		3	0.00025756	0.01608	0.0046339		3	8.032e-05	0.010463	0.0034379		3	0.00011048	0.013121	0.0037139		3	7.859e-05	0.0093341	0.0029355		3	0.00010862	0.011377	0.0031342		3	7.265e-05	0.010157	0.0034715		3	3.156e-05	0.013213	0.003645		3	3.3337e-05	0.010628	0.0034237		3	0.00019635	0.012901	0.0038065
3.2	9.3551e-05	0.013257	0.0045655		3.2	0.00027449	0.017275	0.0049612		3.2	8.4187e-05	0.011197	0.0036772		3.2	0.00011739	0.014063	0.0039708		3.2	8.5059e-05	0.0099841	0.0031377		3.2	0.00011582	0.012185	0.0033491		3.2	7.7776e-05	0.010869	0.0037132		3.2	3.3248e-05	0.01416	0.0038976		3.2	3.8138e-05	0.011373	0.0036619		3.2	0.00020928	0.013829	0.0040693
3.4	9.8574e-05	0.01416	0.0048721		3.4	0.00029	0.018504	0.0052923		3.4	8.8048e-05	0.011936	0.003918		3.4	0.00012421	0.015023	0.0042296		3.4	9.1585e-05	0.010638	0.0033408		3.4	0.00012308	0.013009	0.0035651		3.4	8.2891e-05	0.011586	0.0039563		3.4	3.5329e-05	0.015124	0.0041519		3.4	4.2926e-05	0.012123	0.0039015		3.4	0.00022255	0.014777	0.004334
3.7	0.00010604	0.015541	0.0053391		3.7	0.0003131	0.020388	0.0057957		3.7	9.3751e-05	0.013055	0.0042824		3.7	0.00013441	0.016483	0.0046208		3.7	0.00010165	0.011628	0.0036473		3.7	0.00013412	0.01425	0.0038909		3.7	9.0662e-05	0.012673	0.0043243		3.7	3.8979e-05	0.016591	0.0045365		3.7	5.0757e-05	0.01326	0.0042641		3.7	0.00024255	0.016219	0.0047339
4	0.0001135	0.016954	0.0058151		4	0.00033499	0.022334	0.0063084		4	9.941e-05	0.01419	0.0046508		4	0.00014456	0.017975	0.0050162		4	0.00011197	0.012627	0.0039562		4	0.00014533	0.015508	0.0042189		4	9.8487e-05	0.013774	0.0046962		4	4.334e-05	0.018088	0.0049252		4	5.9001e-05	0.014413	0.0046307		4	0.00026291	0.017692	0.0051381
4.2	0.00011843	0.017916	0.006138		4.2	0.00034966	0.02366	0.0066555		4.2	0.00010316	0.014955	0.004899		4.2	0.00015134	0.018983	0.0052821		4.2	0.00011906	0.0133	0.0041635		4.2	0.00015293	0.016348	0.004439		4.2	0.00010376	0.014516	0.0049467		4.2	4.6623e-05	0.019101	0.0051868		4.2	6.4896e-05	0.015189	0.0048777		4.2	0.00027654	0.018688	0.0054097
4.4	0.00012349	0.018896	0.006465		4.4	0.00036212	0.025039	0.0070079		4.4	0.00010694	0.015728	0.005149		4.4	0.00015796	0.020018	0.0055505		4.4	0.00012469	0.013977	0.0043718		4.4	0.00016057	0.01721	0.0046604		4.4	0.00010897	0.015266	0.0051991		4.4	5.0197e-05	0.020139	0.0054507		4.4	7.0539e-05	0.015974	0.0051263		4.4	0.00029063	0.019713	0.005684
4.7	0.00013109	0.0204	0.0069651		4.7	0.00038065	0.027164	0.007546		4.7	0.0001126	0.016902	0.0055282		4.7	0.00016789	0.021597	0.0059571		4.7	0.00013009	0.015004	0.0046867		4.7	0.00017222	0.018506	0.0049947		4.7	0.00011685	0.016406	0.0055818		4.7	5.605e-05	0.021722	0.0058506		4.7	7.9525e-05	0.017166	0.0055036		4.7	0.0003119	0.021276	0.0060994
5	0.00013877	0.021951	0.0074781		5	0.00039836	0.02937	0.0080975		5	0.0001183	0.018095	0.0059126		5	0.00017771	0.023217	0.0063693		5	0.00013546	0.016045	0.0050045		5	0.00018405	0.019821	0.0053321		5	0.00012473	0.017564	0.0059696		5	6.2444e-05	0.023346	0.006256		5	8.8846e-05	0.018377	0.0058861		5	0.00033348	0.022882	0.0065204
5.2	0.00014342	0.023012	0.007828		5.2	0.00041069	0.030874	0.0084727		5.2	0.0001221	0.018901	0.0061722		5.2	0.00018429	0.024314	0.0066471		5.2	0.00013896	0.016746	0.0052181		5.2	0.00019207	0.020698	0.0055586		5.2	0.00013004	0.018346	0.0062315		5.2	6.7025e-05	0.024446	0.0065294		5.2	9.5477e-05	0.019196	0.0061444		5.2	0.00034791	0.023967	0.006804
5.4	0.00014813	0.024096	0.0081832		5.4	0.00042024	0.03246	0.0088551		5.4	0.000126	0.019717	0.0064339		5.4	0.00019065	0.025451	0.0069281		5.4	0.00014262	0.017453	0.005433		5.4	0.00020013	0.021603	0.0057869		5.4	0.00013521	0.019138	0.0064956		5.4	7.1723e-05	0.025583	0.0068057		5.4	0.00010161	0.020025	0.0064048		5.4	0.00036297	0.025099	0.007091
5.7	0.00015516	0.02577	0.0087292		5.7	0.00043455	0.034916	0.0094419		5.7	0.0001319	0.02096	0.006832		5.7	0.00020022	0.02719	0.0073548		5.7	0.00014806	0.018528	0.0057582		5.7	0.00021241	0.022964	0.0061321		5.7	0.00014303	0.020344	0.0068971		5.7	7.9174e-05	0.027322	0.0072255		5.7	0.00011131	0.021286	0.0068008		5.7	0.00038571	0.026829	0.0075268
6	0.00016227	0.027506	0.0092922		6	0.00044822	0.037482	0.010047		6	0.00013532	0.022228	0.0072373		6	0.00020977	0.028976	0.0077891		6	0.0001536	0.019618	0.0060869		6	0.00022488	0.024346	0.006481		6	0.00015089	0.021574	0.0073057		6	8.7066e-05	0.029107	0.0076528		6	0.00011953	0.022573	0.007204		6	0.0004089	0.028608	0.0079701
6.2	0.00016697	0.0287	0.0096779		6.2	0.000458	0.039234	0.010459		6.2	0.00013629	0.023087	0.0075118		6.2	0.00021624	0.030183	0.0080826		6.2	0.00015727	0.020354	0.0063083		6.2	0.00023335	0.025267	0.0067157		6.2	0.00015623	0.022408	0.0075824		6.2	9.2627e-05	0.030315	0.0079417		6.2	0.00012033	0.023444	0.0074773		6.2	0.00042435	0.029807	0.0082695
6.4	0.00017194	0.029925	0.010071		6.4	0.00046478	0.041107	0.010882		6.4	0.00013676	0.023957	0.007789		6.4	0.00022244	0.031448	0.0083801		6.4	0.00016119	0.021098	0.006531		6.4	0.0002418	0.026223	0.0069525		6.4	0.00016138	0.023252	0.0078618		6.4	9.8177e-05	0.031575	0.0082343		6.4	0.00012056	0.024328	0.007753		6.4	0.00044057	0.031074	0.0085734
6.7	0.00017943	0.031825	0.010678		6.7	0.00047549	0.044016	0.011535		6.7	0.00013774	0.025286	0.0082116		6.7	0.00023183	0.033387	0.0088331		6.7	0.00016709	0.02223	0.0068689		6.7	0.00025471	0.027664	0.0073111		6.7	0.00016568	0.024541	0.0082877		6.7	0.00010687	0.033508	0.00868		6.7	0.00012139	0.025676	0.0081736		6.7	0.00046509	0.033017	0.0090359
7	0.00018701	0.033809	0.01131		7	0.00048679	0.047051	0.012212		7	0.00013869	0.026643	0.0086427		7	0.00024125	0.035394	0.0092951		7	0.00017314	0.02338	0.0072114		7	0.00026494	0.02913	0.0076746		7	0.0001674	0.025859	0.0087221		7	0.0001159	0.035506	0.0091346		7	0.00012275	0.027053	0.0086026		7	0.0004901	0.035031	0.0095076
7.2	0.00019208	0.035182	0.011746		7.2	0.00049525	0.049131	0.012679		7.2	0.00013964	0.027565	0.0089359		7.2	0.00024771	0.036747	0.0096084		7.2	0.00017719	0.024159	0.0074425		7.2	0.00027048	0.030107	0.0079195		7.2	0.00016878	0.026754	0.0090175		7.2	0.00012225	0.036852	0.0094432		7.2	0.0001241	0.027988	0.0088943		7.2	0.00050667	0.036384	0.009827
7.4	0.00019713	0.0366	0.012196		7.4	0.00050403	0.051274	0.013159		7.4	0.00014047	0.028502	0.009233		7.4	0.00025401	0.038171	0.0099274		7.4	0.00018153	0.024946	0.0076752		7.4	0.00027654	0.031128	0.0081669		7.4	0.0001699	0.027663	0.0093171		7.4	0.00012862	0.038255	0.009757		7.4	0.00012564	0.028938	0.0091896		7.4	0.00052419	0.037832	0.010153
7.7	0.0002048	0.038811	0.012895		7.7	0.00051714	0.054633	0.013905		7.7	0.00014234	0.029936	0.0096877		7.7	0.0002637	0.040348	0.010415		7.7	0.00018815	0.026144	0.0080287		7.7	0.00028548	0.032666	0.0085423		7.7	0.00017175	0.029055	0.0097751		7.7	0.00013848	0.040409	0.010236		7.7	0.00012882	0.030392	0.0096417		7.7	0.00055058	0.040045	0.01065
8	0.00021265	0.041131	0.013624		8	0.00052975	0.058189	0.014683		8	0.00014483	0.031404	0.010153		8	0.00027355	0.042601	0.010913		8	0.00019492	0.027366	0.008388		8	0.00029441	0.034237	0.0089238		8	0.00017375	0.03048	0.010244		8	0.00014866	0.042641	0.010727		8	0.00013271	0.03188	0.010105		8	0.00057738	0.042334	0.011158
8.2	0.00021811	0.042741	0.014126		8.2	0.00053607	0.06075	0.015221		8.2	0.0001469	0.032403	0.01047		8.2	0.00028028	0.04413	0.011252		8.2	0.00019945	0.028194	0.0086311		8.2	0.00030011	0.0353	0.0091813		8.2	0.00017534	0.03145	0.010563		8.2	0.00015571	0.044156	0.01106		8.2	0.00013546	0.032893	0.01042		8.2	0.00059521	0.043882	0.011504
8.4	0.00022343	0.044409	0.014646		8.4	0.00054519	0.063299	0.015775		8.4	0.00014928	0.03342	0.010792		8.4	0.00028696	0.04574	0.011597		8.4	0.00020426	0.029032	0.0088764		8.4	0.00030636	0.03646	0.0094422		8.4	0.00017696	0.032437	0.010887		8.4	0.00016274	0.045742	0.0114		8.4	0.00013874	0.033923	0.010741		8.4	0.00061386	0.045526	0.011856
8.7	0.00023143	0.04703	0.015461		8.7	0.00056043	0.067217	0.01664		8.7	0.00015352	0.034977	0.011286		8.7	0.00029721	0.048221	0.012126		8.7	0.0002116	0.03031	0.0092499		8.7	0.00031558	0.038224	0.0098387		8.7	0.00017982	0.03395	0.011383		8.7	0.00017356	0.048188	0.011921		8.7	0.00014455	0.035502	0.011233		8.7	0.00064204	0.048062	0.012396
9	0.00023932	0.049811	0.016325		9	0.00057961	0.071174	0.017552		9	0.00015799	0.036576	0.011794		9	0.00030775	0.050795	0.012669		9	0.00021918	0.031614	0.0096298		9	0.00032488	0.040037	0.010242		9	0.00018324	0.035504	0.011894		9	0.00018467	0.050726	0.012456		9	0.00015118	0.037124	0.011738		9	0.00067066	0.050693	0.012951
9.2	0.00024507	0.051749	0.01692		9.2	0.00058765	0.074172	0.018186		9.2	0.00016142	0.037666	0.01214		9.2	0.00031496	0.052548	0.01304		9.2	0.00022429	0.032498	0.0098869		9.2	0.00033095	0.04126	0.010514		9.2	0.00018586	0.036564	0.012243		9.2	0.00019234	0.052453	0.01282		9.2	0.00015613	0.038229	0.012084		9.2	0.00068996	0.052499	0.01333
9.4	0.00025006	0.053766	0.017544		9.4	0.00060537	0.076778	0.018838		9.4	0.00016529	0.038777	0.012494		9.4	0.00032234	0.054358	0.013418		9.4	0.00022972	0.033393	0.010147		9.4	0.0003376	0.042544	0.010791		9.4	0.00018875	0.037645	0.012599		9.4	0.00020008	0.05424	0.013193		9.4	0.00016153	0.039357	0.012437		9.4	0.00070949	0.054345	0.013716
9.7	0.00025817	0.056933	0.018515		9.7	0.00062571	0.081195	0.019858		9.7	0.00017173	0.040484	0.013038		9.7	0.00033374	0.057146	0.014		9.7	0.00023793	0.034761	0.010543		9.7	0.0003475	0.0445	0.011212		9.7	0.00019362	0.039308	0.013148		9.7	0.00021211	0.056947	0.013768		9.7	0.00017039	0.041089	0.01298		9.7	0.00073898	0.057196	0.01431
10	0.00026664	0.060302	0.019539		10	0.0006441	0.085997	0.020937		10	0.00017871	0.042245	0.013603		10	0.00034569	0.059952	0.014601		10	0.00024636	0.036157	0.010947		10	0.00035755	0.046514	0.011641		10	0.0001988	0.041031	0.013722		10	0.00022528	0.059549	0.014365		10	0.00018027	0.042871	0.013541		10	0.00076899	0.06018	0.014922
10.2	0.00027277	0.062658	0.020246		10.2	0.00065092	0.089667	0.021689		10.2	0.00018376	0.043455	0.013992		10.2	0.00035389	0.06189	0.015016		10.2	0.00025206	0.037104	0.011221		10.2	0.00036416	0.047876	0.011931		10.2	0.00020241	0.042208	0.014114		10.2	0.00023417	0.061407	0.014774		10.2	0.00018751	0.044085	0.013923		10.2	0.00078974	0.06231	0.015341
10.4	0.00027813	0.06512	0.020993		10.4	0.00066868	0.092852	0.022466		10.4	0.00018876	0.04469	0.014393		10.4	0.00036272	0.063645	0.015439		10.4	0.00025805	0.038065	0.011498		10.4	0.00037139	0.049311	0.012227		10.4	0.00020609	0.04341	0.014518		10.4	0.00024334	0.063158	0.015192		10.4	0.00019474	0.045328	0.014315		10.4	0.00080997	0.064409	0.015769
10.7	0.00028677	0.069	0.022157		10.7	0.00068901	0.098234	0.023686		10.7	0.00019691	0.046586	0.015009		10.7	0.00037599	0.066471	0.01609		10.7	0.00026718	0.039531	0.011922		10.7	0.00038224	0.051509	0.012676		10.7	0.00021206	0.045256	0.015136		10.7	0.00025718	0.065935	0.015834		10.7	0.00020334	0.047247	0.014925		10.7	0.00083994	0.06745	0.016428
11	0.00029576	0.073147	0.023391		11	0.00070731	0.10411	0.024982		11	0.00020579	0.048541	0.015645		11	0.00038951	0.069444	0.016762		11	0.00027651	0.041031	0.012354		11	0.00039325	0.053769	0.013136		11	0.00021863	0.047163	0.015776		11	0.0002711	0.068884	0.016499		11	0.00021133	0.049229	0.015559		11	0.00087035	0.070536	0.017113
11.2	0.00030225	0.076061	0.024247		11.2	0.00071383	0.10862	0.025888		11.2	0.00021235	0.049878	0.016079		11.2	0.00039842	0.071651	0.017224		11.2	0.00028277	0.042049	0.012648		11.2	0.00040052	0.055296	0.013447		11.2	0.00022337	0.048467	0.016213		11.2	0.0002804	0.07102	0.016956		11.2	0.0002171	0.050577	0.01599		11.2	0.00089227	0.072886	0.017582
11.4	0.00030799	0.079117	0.025154		11.4	0.00073185	0.11256	0.02683		11.4	0.00021888	0.051247	0.016529		11.4	0.00040805	0.073655	0.017698		11.4	0.00028921	0.043082	0.012946		11.4	0.00040809	0.056871	0.013764		11.4	0.00022823	0.049802	0.016664		11.4	0.00028993	0.073022	0.017423		11.4	0.00022062	0.051965	0.016439		11.4	0.00091131	0.074799	0.018059
11.7	0.0003172	0.083952	0.026574		11.7	0.00075237	0.11922	0.028312		11.7	0.0002292	0.05335	0.017219		11.7	0.00042245	0.076878	0.018426		11.7	0.00029842	0.044672	0.013409		11.7	0.00041755	0.059036	0.014252		11.7	0.00023594	0.051853	0.017357		11.7	0.00030434	0.076188	0.018142		11.7	0.00022208	0.054093	0.017126		11.7	0.00094204	0.078067	0.018796
12	0.00032661	0.089148	0.028089		12	0.00077096	0.12654	0.029896		12	0.00023995	0.055522	0.017934		12	0.00043713	0.08028	0.01918		12	0.00030662	0.046299	0.013885		12	0.00042694	0.061218	0.014753		12	0.00024429	0.053977	0.018075		12	0.00031886	0.079557	0.01889		12	0.00022401	0.056293	0.01784		12	0.00097417	0.081624	0.019563
12.2	0.00033299	0.092819	0.029149		12.2	0.00078174	0.13181	0.031006		12.2	0.00024654	0.057008	0.018424		12.2	0.00044684	0.082805	0.0197		12.2	0.00031058	0.047405	0.014207		12.2	0.0004342	0.062808	0.015093		12.2	0.00025024	0.055431	0.018567		12.2	0.00031701	0.081997	0.019403		12.2	0.00022577	0.057792	0.018326		12.2	0.00099753	0.084383	0.020093
12.4	0.00033934	0.096672	0.030266		12.4	0.00079628	0.13711	0.03217		12.4	0.00025279	0.058535	0.018931		12.4	0.00045726	0.085114	0.020234		12.4	0.00031414	0.048528	0.014537		12.4	0.00044015	0.064254	0.01544		12.4	0.00025644	0.056922	0.019076		12.4	0.00031281	0.084302	0.019931		12.4	0.00022694	0.059337	0.018832		12.4	0.0010176	0.086609	0.020629
12.7	0.00034908	0.10281	0.032033		12.7	0.00081689	0.1456	0.034011		12.7	0.00026152	0.060881	0.019713		12.7	0.00047287	0.088824	0.021057		12.7	0.00031975	0.050244	0.01504		12.7	0.00044985	0.066545	0.015967		12.7	0.00026609	0.059216	0.019861		12.7	0.00030724	0.087944	0.020745		12.7	0.00022925	0.061708	0.019611		12.7	0.00105	0.090395	0.021462
13	0.00035918	0.10943	0.033925		13	0.00083628	0.15487	0.035983		13	0.00027074	0.063309	0.020525		13	0.0004888	0.092753	0.021912		13	0.0003256	0.052004	0.015557		13	0.0004605	0.06898	0.016511		13	0.00027636	0.061595	0.020676		13	0.00030271	0.091831	0.021592		13	0.00023205	0.064163	0.020421		13	0.0010837	0.094497	0.02233
13.2	0.00036613	0.11416	0.035254		13.2	0.00084787	0.1615	0.037367		13.2	0.00027674	0.064973	0.021083		13.2	0.00049939	0.095672	0.022503		13.2	0.00032976	0.053202	0.015907		13.2	0.00046865	0.07076	0.016882		13.2	0.00028349	0.063227	0.021236		13.2	0.00030035	0.094648	0.022176		13.2	0.00023439	0.065839	0.020975		13.2	0.0011082	0.097691	0.022931
13.4	0.00037316	0.11918	0.036663		13.4	0.00086297	0.1683	0.038831		13.4	0.0002823	0.066684	0.021662		13.4	0.00051066	0.098354	0.023111		13.4	0.00033353	0.05442	0.016267		13.4	0.00047543	0.07238	0.017259		13.4	0.00029102	0.064904	0.021817		13.4	0.00029848	0.097323	0.022778		13.4	0.00023637	0.067575	0.021553		13.4	0.0011293	0.10028	0.023542
13.7	0.00038411	0.12722	0.038901		13.7	0.0008844	0.17924	0.041155		13.7	0.00029096	0.069319	0.022556		13.7	0.00052759	0.10266	0.02405		13.7	0.00033946	0.056281	0.016816		13.7	0.00048648	0.074951	0.017836		13.7	0.00030252	0.067487	0.022713		13.7	0.00029677	0.10155	0.023708		13.7	0.00023985	0.07024	0.022444		13.7	0.0011633	0.10469	0.024491
14	0.00039562	0.13593	0.04131		14	0.00090586	0.19106	0.043653		14	0.00030006	0.072051	0.023488		14	0.0005449	0.10724	0.02503		14	0.00034547	0.058189	0.017381		14	0.00049807	0.077629	0.018429		14	0.00031454	0.070263	0.023648		14	0.00029636	0.10608	0.024679		14	0.00024398	0.073004	0.023374		14	0.0011985	0.10947	0.025484
14.2	0.00040393	0.14216	0.043022		14.2	0.00091873	0.19974	0.045432		14.2	0.0003065	0.073925	0.024129		14.2	0.00055649	0.11065	0.025707		14.2	0.00034975	0.059487	0.017764		14.2	0.00050706	0.079616	0.018834		14.2	0.0003227	0.072351	0.024292		14.2	0.0002967	0.10936	0.025349		14.2	0.00024728	0.07489	0.024011		14.2	0.0012242	0.11321	0.026172
14.4	0.00041218	0.14877	0.044837		14.4	0.00093503	0.20863	0.047312		14.4	0.0003129	0.075857	0.024797		14.4	0.00056868	0.11379	0.026406		14.4	0.00035364	0.060809	0.018159		14.4	0.0005146	0.081417	0.019247		14.4	0.00033095	0.074496	0.02496		14.4	0.000297	0.11249	0.026042		14.4	0.00025047	0.076849	0.024678		14.4	0.001247	0.1164	0.02688
14.7	0.00042523	0.1594	0.047742		14.7	0.00095876	0.22297	0.050318		14.7	0.00032277	0.078834	0.02583		14.7	0.00058706	0.11884	0.027489		14.7	0.00035971	0.062831	0.018762		14.7	0.00052689	0.084289	0.01988		14.7	0.00034331	0.077848	0.025995		14.7	0.00029818	0.11745	0.027114		14.7	0.00025546	0.079852	0.025707		14.7	0.0012825	0.12155	0.027971
15	0.00043933	0.17101	0.050889		15	0.00098249	0.23863	0.053573		15	0.00033305	0.081998	0.026909		15	0.00060588	0.12422	0.028621		15	0.00036586	0.064903	0.019383		15	0.00053976	0.087284	0.020532		15	0.00035522	0.081382	0.027077		15	0.00030061	0.12277	0.028238		15	0.00026105	0.082971	0.026784		15	0.0013189	0.12704	0.029114
15.2	0.00044966	0.17933	0.053129		15.2	0.00099661	0.25012	0.055892		15.2	0.00034028	0.084474	0.027653		15.2	0.00061856	0.12824	0.029406		15.2	0.00037022	0.066313	0.019805		15.2	0.00054961	0.089505	0.020978		15.2	0.0003623	0.083847	0.027823		15.2	0.00030277	0.12663	0.029014		15.2	0.00026563	0.085098	0.027522		15.2	0.001346	0.13149	0.029909
15.4	0.00046024	0.1882	0.055516		15.4	0.0010064	0.26197	0.058355		15.4	0.0003474	0.087025	0.02843		15.4	0.00063175	0.13195	0.030218		15.4	0.00037415	0.06775	0.02024		15.4	0.00055804	0.091527	0.021433		15.4	0.00036963	0.086385	0.0286		15.4	0.00030469	0.13033	0.029819		15.4	0.00026977	0.087318	0.028298		15.4	0.001369	0.13506	0.030723
15.7	0.00047745	0.20255	0.059354		15.7	0.00097879	0.28117	0.062314		15.7	0.00035824	0.091016	0.029634		15.7	0.0006517	0.13786	0.031475		15.7	0.00038023	0.069946	0.020906		15.7	0.00057144	0.094715	0.02213		15.7	0.00038071	0.090358	0.029806		15.7	0.00030837	0.13618	0.031068		15.7	0.00027663	0.091156	0.029498		15.7	0.0014063	0.14115	0.031992
16	0.00049654	0.21832	0.063542		16	0.00094801	0.30232	0.066632		16	0.00036941	0.095238	0.030898		16	0.00067225	0.14428	0.032799		16	0.00038643	0.072202	0.021593		16	0.00058592	0.098117	0.022851		16	0.00039211	0.094561	0.031072		16	0.00031286	0.14249	0.03238		16	0.0002845	0.095378	0.030759		16	0.0014452	0.14786	0.033329
16.2	0.00050709	0.2297	0.06654		16.2	0.00092557	0.31793	0.069726		16.2	0.00037666	0.098183	0.031774		16.2	0.00068621	0.14886	0.033716		16.2	0.00039077	0.073736	0.022061		16.2	0.00059667	0.1006	0.023345		16.2	0.00039927	0.097493	0.031949		16.2	0.00031612	0.14695	0.03329		16.2	0.00029071	0.098323	0.031627		16.2	0.0014735	0.15313	0.03426
16.4	0.00051598	0.24188	0.069752		16.4	0.00090191	0.33416	0.073032		16.4	0.00038393	0.10123	0.032682		16.4	0.00070049	0.15342	0.034666		16.4	0.0003947	0.075302	0.022543		16.4	0.00060609	0.1029	0.023849		16.4	0.00040637	0.10053	0.032858		16.4	0.00031939	0.15144	0.034232		16.4	0.0002965	0.10138	0.032541		16.4	0.0014985	0.15763	0.035221
16.7	0.00053009	0.2617	0.074948		16.7	0.00086371	0.36056	0.078377		16.7	0.00039503	0.10602	0.034103		16.7	0.00072238	0.16061	0.036149		16.7	0.00040076	0.077694	0.023283		16.7	0.00062097	0.1065	0.024623		16.7	0.0004172	0.10529	0.034279		16.7	0.00032459	0.15851	0.035703		16.7	0.00030566	0.10616	0.033955		16.7	0.0015376	0.16491	0.036711
17	0.00054542	0.28366	0.080665		17	0.00082263	0.38994	0.084254		17	0.00040638	0.11108	0.035597		17	0.00074486	0.16826	0.037709		17	0.0004069	0.080155	0.024048		17	0.00063693	0.11035	0.025425		17	0.00042832	0.11034	0.035774		17	0.00032981	0.16603	0.037252		17	0.00031582	0.11122	0.035445		17	0.0015778	0.17272	0.03828
17.2	0.0005566	0.29959	0.084779		17.2	0.00079375	0.41176	0.088491		17.2	0.00041416	0.11463	0.036634		17.2	0.00076017	0.17376	0.038793		17.2	0.00041117	0.081829	0.024569		17.2	0.00064869	0.11316	0.025974		17.2	0.00043589	0.11387	0.036813		17.2	0.00033325	0.17139	0.038328		17.2	0.00032359	0.11476	0.036476		17.2	0.0016058	0.17855	0.039372
17.4	0.00056825	0.31677	0.089221		17.4	0.00076414	0.43471	0.093051		17.4	0.00042193	0.1183	0.037714		17.4	0.00077579	0.17927	0.039919		17.4	0.00041501	0.083539	0.025108		17.4	0.00065913	0.11576	0.026537		17.4	0.00044357	0.11753	0.037892		17.4	0.0003364	0.17681	0.039445		17.4	0.00033128	0.11844	0.037555		17.4	0.001633	0.18423	0.040507
17.7	0.00058713	0.34489	0.09645		17.7	0.0007189	0.47215	0.10047		17.7	0.00043327	0.12409	0.039405		17.7	0.00079982	0.18799	0.041682		17.7	0.00041459	0.086154	0.025935		17.7	0.00067556	0.11985	0.027401		17.7	0.00045523	0.1233	0.039584		17.7	0.00034096	0.18536	0.041196		17.7	0.00034309	0.12422	0.039242		17.7	0.0016749	0.19327	0.042283
18	0.00060819	0.37631	0.10448		18	0.00067498	0.51431	0.1087		18	0.00044304	0.13023	0.04119		18	0.00082453	0.19724	0.043541		18	0.0004121	0.088846	0.026792		18	0.00069312	0.12423	0.028298		18	0.00046713	0.12942	0.04137		18	0.00034494	0.19446	0.043043		18	0.00034732	0.13036	0.041022		18	0.0017174	0.20283	0.044153
18.2	0.00062399	0.39933	0.11032		18.2	0.00064676	0.5464	0.11472		18.2	0.00044968	0.13454	0.042433		18.2	0.00084139	0.20389	0.044836		18.2	0.00041002	0.090679	0.027377		18.2	0.00070599	0.12744	0.028913		18.2	0.00047518	0.1337	0.042613		18.2	0.00034731	0.20096	0.04433		18.2	0.00034996	0.13467	0.042259		18.2	0.0017467	0.20985	0.045457
18.4	0.00064031	0.42422	0.11663		18.4	0.00062231	0.57968	0.12118		18.4	0.0004564	0.13902	0.04373		18.4	0.00085858	0.21059	0.046185		18.4	0.00040857	0.092552	0.027982		18.4	0.00071751	0.13041	0.029544		18.4	0.00048332	0.13817	0.043909		18.4	0.00034906	0.20754	0.04567		18.4	0.00035184	0.13915	0.043555		18.4	0.0017754	0.21676	0.046815
18.7	0.00062995	0.46536	0.12701		18.7	0.00059554	0.63473	0.1318		18.7	0.00046662	0.1461	0.045767		18.7	0.00088505	0.22121	0.048303		18.7	0.00040637	0.095419	0.028913		18.7	0.0007356	0.13508	0.030515		18.7	0.00049565	0.14522	0.045946		18.7	0.00035113	0.21797	0.047774		18.7	0.00035418	0.14622	0.045588		18.7	0.0018195	0.22781	0.048948
19	0.0006255	0.51181	0.13865		19	0.00058803	0.69777	0.14374		19	0.00047712	0.15362	0.047929		19	0.00091245	0.23257	0.05055		19	0.00040403	0.098374	0.029878		19	0.00075487	0.14009	0.031525		19	0.00050815	0.15272	0.048103		19	0.00035211	0.22912	0.050003		19	0.00035565	0.15373	0.047746		19	0.0018639	0.2396	0.051209
19.2	0.00063161	0.54612	0.14722		19.2	0.00059748	0.74669	0.15255		19.2	0.00048433	0.15891	0.04944		19.2	0.00093138	0.24084	0.052124		19.2	0.00040209	0.10039	0.030539		19.2	0.00076894	0.14377	0.032219		19.2	0.00051685	0.15799	0.049612		19.2	0.0003525	0.23721	0.051566		19.2	0.00035613	0.15902	0.049253		19.2	0.0018946	0.2482	0.052792
19.4	0.00064968	0.58355	0.15653		19.4	0.00062264	0.79716	0.16208		19.4	0.00049151	0.16442	0.05102		19.4	0.00095046	0.24908	0.053763		19.4	0.00040081	0.10245	0.031223		19.4	0.00078163	0.14718	0.032932		19.4	0.00052538	0.1635	0.051192		19.4	0.00035165	0.24526	0.053196		19.4	0.0003557	0.16453	0.050831		19.4	0.0019247	0.25679	0.054441
19.7	0.00070534	0.64599	0.17201		19.7	0.0006891	0.88216	0.17791		19.7	0.00050241	0.17315	0.053511		19.7	0.00097994	0.26212	0.056345		19.7	0.00039887	0.1056	0.032277		19.7	0.0008015	0.15255	0.03403		19.7	0.00053837	0.17222	0.053682		19.7	0.00034982	0.25815	0.055766		19.7	0.00035424	0.17325	0.053316		19.7	0.0019708	0.27042	0.057038
20	0.00077168	0.71738	0.18962		20	0.00079246	0.98079	0.19594		20	0.00051354	0.18248	0.05616		20	0.0010106	0.2763	0.059093		20	0.00039684	0.10886	0.033373		20	0.00082264	0.15833	0.035174		20	0.00055154	0.18152	0.056329		20	0.00034652	0.27196	0.058499		20	0.00035131	0.18257	0.055958		20	0.002018	0.28507	0.059798
20.2	0.00079094	0.77061	0.20267		20.2	0.00088119	1.06	0.20939		20.2	0.00052113	0.18906	0.058015		20.2	0.0010318	0.28659	0.061021		20.2	0.00039519	0.11109	0.034124		20.2	0.00083801	0.16258	0.035962		20.2	0.00056046	0.18809	0.058183		20.2	0.00034366	0.28205	0.060416		20.2	0.00034872	0.18915	0.057808		20.2	0.0020507	0.29581	0.061735
20.4	0.00081024	0.82935	0.21705		20.4	0.00098603	1.1415	0.22409		20.4	0.00052864	0.19594	0.05996		20.4	0.0010531	0.29688	0.063033		20.4	0.00039418	0.11336	0.034903		20.4	0.00085196	0.16653	0.036773		20.4	0.00056924	0.19495	0.060126		20.4	0.00033953	0.29217	0.062419		20.4	0.00034499	0.19602	0.05975		20.4	0.0020826	0.30654	0.063758
20.7	0.00079449	0.92836	0.24119		20.7	0.0011516	1.2802	0.24879		20.7	0.00054001	0.20686	0.063035		20.7	0.001086	0.31319	0.066214		20.7	0.00039273	0.11686	0.036105		20.7	0.00087377	0.17274	0.038024		20.7	0.00058248	0.20585	0.063198		20.7	0.00033241	0.30823	0.065587		20.7	0.00033842	0.20693	0.06282		20.7	0.0021317	0.3236	0.066955
21	0.00077127	1.0462	0.26906		21	0.0013518	1.4454	0.27736		21	0.0005516	0.21857	0.066319		21	0.0011204	0.33102	0.069613		21	0.00039133	0.12047	0.037357		21	0.00089692	0.17944	0.039329		21	0.00059584	0.21754	0.066478		21	0.00032356	0.3257	0.068969		21	0.00033017	0.21863	0.066096		21	0.002182	0.34203	0.070366
21.2	0.00075131	1.1356	0.29002		21.2	0.0015054	1.5847	0.29901		21.2	0.00055951	0.22687	0.068628		21.2	0.0011443	0.34403	0.072007		21.2	0.00039015	0.12294	0.038216		21.2	0.00091371	0.18438	0.040229		21.2	0.0006049	0.22582	0.068783		21.2	0.00031692	0.33838	0.07135		21.2	0.00032396	0.22691	0.068397		21.2	0.0022169	0.35558	0.072768
21.4	0.00073741	1.2355	0.31339		21.4	0.0016763	1.7206	0.32288		21.4	0.00056727	0.23556	0.071055		21.4	0.0011681	0.35705	0.074513		21.4	0.00038963	0.12547	0.039109		21.4	0.00092905	0.18898	0.041157		21.4	0.00061374	0.23449	0.071206		21.4	0.00030898	0.35116	0.073845		21.4	0.00031658	0.23559	0.070821		21.4	0.0022511	0.36918	0.075285
21.7	0.00071471	1.4069	0.35318		21.7	0.0019	1.9627	0.36367		21.7	0.000579	0.2494	0.074906		21.7	0.0012051	0.37774	0.078488		21.7	0.00038898	0.12936	0.040488		21.7	0.00095297	0.19623	0.042591		21.7	0.00062681	0.24831	0.07505		21.7	0.00029613	0.37153	0.077804		21.7	0.00030407	0.24942	0.074664		21.7	0.0023036	0.39085	0.079276
22	0.00069224	1.6102	0.40009		22	0.0019816	2.2681	0.41191		22	0.00059094	0.26432	0.079037		22	0.0012438	0.40047	0.082754		22	0.00038845	0.13339	0.041928		22	0.00097833	0.20405	0.04409		22	0.00063997	0.2632	0.079174		22	0.00028178	0.39373	0.082052		22	0.00028959	0.26432	0.078784		22	0.0023443	0.41436	0.083552
22.2	0.00068031	1.7665	0.43594		22.2	0.0020441	2.5045	0.44901		22.2	0.0005991	0.27491	0.08195		22.2	0.0012708	0.41716	0.085769		22.2	0.00038808	0.13615	0.042922		22.2	0.000996	0.20963	0.045126		22.2	0.0006489	0.27377	0.08208		22.2	0.00027163	0.41006	0.085052		22.2	0.0002794	0.2749	0.081688		22.2	0.0023698	0.43174	0.086575
22.4	0.00067159	1.9439	0.47647		22.4	0.0021042	2.7362	0.49044		22.4	0.00060706	0.28605	0.085024		22.4	0.0012977	0.4339	0.088936		22.4	0.00038812	0.13897	0.043948		22.4	0.0010132	0.21515	0.046193		22.4	0.00065759	0.28489	0.085146		22.4	0.00026059	0.42647	0.088206		22.4	0.00026821	0.28602	0.084758		22.4	0.0023977	0.44928	0.089755
22.7	0.00066242	2.2544	0.54705		22.7	0.0022056	3.1368	0.56268		22.7	0.00061893	0.30386	0.089921		22.7	0.0013395	0.46079	0.093983		22.7	0.00038845	0.14333	0.045544		22.7	0.0010398	0.22379	0.047851		22.7	0.00067065	0.30268	0.090031		22.7	0.00024402	0.45271	0.093231		22.7	0.00025129	0.30381	0.089643		22.7	0.0024396	0.47725	0.094812
23	0.0006488	2.6328	0.63262		23	0.0023243	3.5853	0.65015		23	0.00063086	0.32313	0.095194		23	0.0013832	0.49006	0.099416		23	0.00038908	0.14785	0.047213		23	0.0010674	0.23296	0.049586		23	0.00068377	0.32192	0.095294		23	0.0002277	0.48145	0.098647		23	0.00023447	0.32305	0.094904		23	0.0024818	0.50778	0.10026
23.2	0.00063709	2.93	0.69934		23.2	0.0024089	3.9605	0.71866		23.2	0.00063902	0.33687	0.098928		23.2	0.0014138	0.51176	0.10327		23.2	0.00038954	0.15096	0.048366		23.2	0.0010868	0.23953	0.050786		23.2	0.0006927	0.33564	0.099019		23.2	0.00021762	0.50271	0.10249		23.2	0.00022411	0.33677	0.098627		23.2	0.0025089	0.53043	0.10412
23.4	0.00062532	3.2743	0.77662		23.4	0.0025009	4.3819	0.79688		23.4	0.00064697	0.35137	0.10288		23.4	0.0014442	0.53365	0.10734		23.4	0.00039042	0.15434	0.049559		23.4	0.0011057	0.24607	0.052025		23.4	0.00070132	0.35012	0.10296		23.4	0.0002076	0.52413	0.10654		23.4	0.00021453	0.35125	0.10258		23.4	0.0025385	0.55348	0.10821
23.7	0.00061725	3.8918	0.91427		23.7	0.0026428	5.1805	0.93707		23.7	0.00065901	0.37465	0.10921		23.7	0.0014915	0.5689	0.11385		23.7	0.00039208	0.16068	0.051418		23.7	0.0011349	0.25633	0.053955		23.7	0.00071424	0.37337	0.10927		23.7	0.00019468	0.55847	0.11303		23.7	0.00020394	0.37473	0.10889		23.7	0.0025834	0.59021	0.11473
24	0.00061681	4.6674	1.0862		24	0.0028036	6.1016	1.1111		24	0.00067113	0.40013	0.11606		24	0.0015409	0.60751	0.1209		24	0.00039413	0.16734	0.053366		24	0.0011651	0.2672	0.055977		24	0.00072723	0.39868	0.11611		24	0.00018891	0.59633	0.12006		24	0.0001963	0.40039	0.11573		24	0.0026287	0.63059	0.12179
										24.2	0.00067943	0.41851	0.12094		24.2	0.0015757	0.63626	0.12592		24.2	0.00039564	0.17198	0.054715		24.2	0.0011863	0.27498	0.057379		24.2	0.00073603	0.4168	0.12097		24.2	0.00019039	0.62444	0.12506		24.2	0.00019669	0.41879	0.1206		24.2	0.0026586	0.66116	0.12685
										24.4	0.00068748	0.43801	0.12612		24.4	0.0016099	0.6654	0.13125		24.4	0.00039756	0.17678	0.056113		24.4	0.001207	0.28276	0.058828		24.4	0.00074449	0.43626	0.12614		24.4	0.00019734	0.65287	0.13037		24.4	0.00020259	0.4383	0.12577		24.4	0.0026903	0.69168	0.13217
										24.7	0.00069964	0.4695	0.13446		24.7	0.0016634	0.71244	0.13981		24.7	0.00040081	0.18429	0.058296		24.7	0.001239	0.29499	0.061091		24.7	0.00075722	0.46767	0.13445		24.7	0.00021785	0.69885	0.1389		24.7	0.00022269	0.46979	0.13408		24.7	0.0027387	0.74074	0.14073
										25	0.00071188	0.50399	0.14354		25	0.0017193	0.7643	0.14913		25	0.0004045	0.1922	0.060593		25	0.0012722	0.30802	0.063473		25	0.00076991	0.50206	0.1435		25	0.0002512	0.74949	0.1482		25	0.00025591	0.5043	0.14314		25	0.0027871	0.79525	0.15007
										25.2	0.00072026	0.52881	0.15003		25.2	0.0017589	0.80307	0.15581		25.2	0.00040699	0.19769	0.062178		25.2	0.0012968	0.31801	0.065126		25.2	0.00077648	0.5268	0.14997		25.2	0.00027931	0.78724	0.15486		25.2	0.0002844	0.52917	0.14963		25.2	0.002819	0.8369	0.15679
										25.4	0.00072836	0.55528	0.15696		25.4	0.0017976	0.84265	0.16292		25.4	0.00041028	0.20342	0.063844		25.4	0.0013186	0.32695	0.066847		25.4	0.00077903	0.5532	0.15688		25.4	0.00031318	0.82575	0.16195		25.4	0.00031815	0.55564	0.15654		25.4	0.0028523	0.87804	0.16389
										25.7	0.0007406	0.59826	0.16818		25.7	0.0018581	0.90682	0.17441		25.7	0.00041548	0.2124	0.066433		25.7	0.0013533	0.34145	0.069526		25.7	0.00078226	0.59606	0.16806		25.7	0.00037079	0.88829	0.17342		25.7	0.00037604	0.59864	0.16772		25.7	0.0029038	0.94563	0.17539
										26	0.00075258	0.64565	0.18048		26	0.0019214	0.97803	0.18702		26	0.00042105	0.22188	0.069159		26	0.0013895	0.35707	0.072346		26	0.00078478	0.64331	0.18032		26	0.00043659	0.95765	0.186		26	0.00044222	0.64606	0.17999		26	0.0029565	1.0204	0.18801
										26.2	0.00076074	0.67994	0.18932		26.2	0.0019663	1.0314	0.19611		26.2	0.00042397	0.22851	0.071054		26.2	0.0014155	0.36867	0.074315		26.2	0.00078609	0.67748	0.18913		26.2	0.00048252	1.0096	0.19506		26.2	0.00048806	0.68043	0.18884		26.2	0.0029918	1.0791	0.19717
										26.4	0.00076868	0.71672	0.19882		26.4	0.00201	1.0865	0.20584		26.4	0.00042728	0.23539	0.073026		26.4	0.0014404	0.37997	0.076355		26.4	0.00078715	0.71416	0.1986		26.4	0.000532	1.0629	0.20476		26.4	0.0005377	0.71722	0.19831		26.4	0.0030292	1.1371	0.20689
										26.7	0.00078066	0.7768	0.21428		26.7	0.0020782	1.176	0.22166		26.7	0.00043271	0.2462	0.07612		26.7	0.0014788	0.39774	0.079553		26.7	0.00078846	0.77406	0.214		26.7	0.00061126	1.1499	0.22055		26.7	0.00061746	0.77734	0.21371		26.7	0.0030863	1.2309	0.22269
										27	0.00078103	0.84358	0.23137		27	0.0021497	1.2762	0.23916		27	0.00043876	0.25767	0.079388		27	0.0015189	0.4169	0.082932		27	0.00078938	0.84062	0.23102		27	0.00069735	1.2472	0.238		27	0.00070417	0.84421	0.23076		27	0.0031454	1.3374	0.24021
										27.2	0.00077773	0.89233	0.24379		27.2	0.0021999	1.3528	0.25191		27.2	0.00044317	0.26571	0.081662		27.2	0.0015472	0.43092	0.085291		27.2	0.00078982	0.88908	0.24335		27.2	0.00075808	1.3204	0.25067		27.2	0.00076568	0.89299	0.24314		27.2	0.0031737	1.422	0.25302
										27.4	0.00077414	0.94476	0.25712		27.4	0.0022495	1.4306	0.26554		27.4	0.00044782	0.27405	0.084036		27.4	0.0015746	0.44471	0.087742		27.4	0.00079033	0.94141	0.25667		27.4	0.00082349	1.3962	0.26431		27.4	0.00078164	0.94553	0.25647		27.4	0.0032079	1.5054	0.26668
										27.7	0.00076861	1.0311	0.27903		27.7	0.0023261	1.5589	0.28792		27.7	0.00045529	0.28721	0.087767		27.7	0.0016168	0.46645	0.091593		27.7	0.00079133	1.0275	0.27851		27.7	0.00092696	1.5208	0.28667		27.7	0.00077318	1.032	0.2783		27.7	0.0032594	1.6406	0.28906
										28	0.0007579	1.1281	0.30349		28	0.002406	1.7036	0.31293		28	0.00046346	0.30121	0.091719		28	0.0016609	0.49002	0.095676		28	0.00079272	1.1241	0.30287		28	0.0010384	1.6614	0.31163		28	0.00076322	1.1291	0.3027		28	0.0033105	1.7959	0.31411
										28.2	0.00072623	1.1994	0.32142		28.2	0.0024628	1.8169	0.33133		28.2	0.00046937	0.31105	0.094478		28.2	0.001692	0.50727	0.098534		28.2	0.00079408	1.1951	0.32073		28.2	0.0011174	1.769	0.32995		28.2	0.00075626	1.2005	0.32056		28.2	0.0033414	1.9227	0.33258
										28.4	0.00069897	1.2767	0.34082		28.4	0.0025177	1.9316	0.35112		28.4	0.00047537	0.32128	0.097363		28.4	0.001722	0.52427	0.10151		28.4	0.00079586	1.272	0.34002		28.4	0.0012009	1.8799	0.34969		28.4	0.00074959	1.278	0.33992		28.4	0.0033809	2.0409	0.35235
										28.7	0.00065494	1.4051	0.37291		28.7	0.0026036	2.1213	0.38388		28.7	0.00048486	0.33746	0.10191		28.7	0.001766	0.5511	0.10619		28.7	0.00079921	1.3999	0.372		28.7	0.0013338	2.0646	0.38241		28.7	0.00073995	1.4067	0.37193		28.7	0.0034381	2.2435	0.38514
										29	0.00060582	1.5509	0.40919		29	0.0026933	2.3403	0.42093		29	0.00049509	0.35472	0.10674		29	0.0017959	0.58027	0.11118		29	0.00080248	1.5449	0.40813		29	0.0014773	2.2751	0.41938		29	0.00073103	1.5528	0.40811		29	0.0034955	2.4838	0.4223
										29.2	0.00056621	1.6592	0.43602		29.2	0.0027567	2.5152	0.44845		29.2	0.00050247	0.36688	0.11012		29.2	0.0018153	0.60172	0.11468		29.2	0.00080614	1.6526	0.43486		29.2	0.0015792	2.4409	0.44682		29.2	0.00072569	1.6612	0.43483		29.2	0.0035312	2.6839	0.44997
										29.4	0.00053294	1.7775	0.4653		29.4	0.0028174	2.6917	0.4783		29.4	0.00050973	0.37956	0.11367		29.4	0.0018366	0.62285	0.11833		29.4	0.00081109	1.7703	0.46401		29.4	0.0016872	2.6113	0.47661		29.4	0.0007217	1.78	0.46407		29.4	0.0035765	2.8653	0.47979
										29.7	0.00047889	1.9762	0.51427		29.7	0.0029131	2.9876	0.52825		29.7	0.00052116	0.39967	0.11927		29.7	0.0018689	0.65645	0.1241		29.7	0.00082159	1.9679	0.51276		29.7	0.0018593	2.8976	0.52647		29.7	0.00071665	1.9792	0.51288		29.7	0.0036427	3.1809	0.52977
										30	0.00042016	2.2048	0.57037		30	0.0030129	3.3332	0.5855		30	0.00053318	0.4212	0.12525		30	0.0019017	0.6927	0.13026		30	0.00083653	2.1952	0.56863		30	0.0019846	3.2311	0.58362		30	0.00071308	2.2086	0.56885		30	0.0037089	3.5689	0.58727
										30.2	0.00037122	2.3766	0.61233		30.2	0.0030842	3.6221	0.62858		30.2	0.00054187	0.43641	0.12944		30.2	0.0019231	0.71961	0.13459		30.2	0.00084798	2.3658	0.61043		30.2	0.0020395	3.5014	0.62654		30.2	0.00071367	2.3808	0.61063		30.2	0.0037508	3.8975	0.63063
										30.4	0.00033221	2.5665	0.65864		30.4	0.0031514	3.9134	0.67578		30.4	0.00055022	0.45232	0.13385		30.4	0.0019466	0.74615	0.13913		30.4	0.00086143	2.5567	0.65649		30.4	0.0020927	3.78	0.67361		30.4	0.00071701	2.5716	0.65689		30.4	0.0038032	4.2013	0.67781
										30.7	0.00027222	2.8897	0.73707		30.7	0.0032578	4.4075	0.75577		30.7	0.00056324	0.47762	0.14084		30.7	0.0019826	0.7884	0.14632		30.7	0.00088686	2.887	0.73455		30.7	0.0021771	4.2554	0.75345		30.7	0.0007259	2.8957	0.73511		30.7	0.0038783	4.7609	0.75815
										31	0.00021459	3.2774	0.8284		31	0.0033692	4.9972	0.84904		31	0.00057678	0.5048	0.14833		31	0.0020193	0.83417	0.15402		31	0.00091688	3.2741	0.82548		31	0.0022666	4.8211	0.84652		31	0.0007411	3.2815	0.82625		31	0.0039432	5.3499	0.85176
										31.2	0.00017543	3.5733	0.89773		31.2	0.0034499	5.5225	0.9204		31.2	0.00058652	0.52408	0.1536		31.2	0.0020436	0.86825	0.15946		31.2	0.00094246	3.5695	0.89454		31.2	0.0023322	5.305	0.91754		31.2	0.00075504	3.5774	0.89513		31.2	0.0039563	5.7811	0.92276
										31.4	0.00016397	3.9052	0.97527		31.4	0.0035233	6.0224	0.99935		31.4	0.00059569	0.54428	0.15916		31.4	0.0020699	0.90192	0.16517		31.4	0.0009703	3.9006	0.97164		31.4	0.0023945	5.8066	0.99645		31.4	0.00077183	3.9105	0.97254		31.4	0.0040019	6.2662	1.0017
										31.7	0.00017221	4.4796	1.1087		31.7	0.0036439	6.9625	1.1359		31.7	0.00060988	0.57654	0.168		31.7	0.0021103	0.95561	0.17425		31.7	0.001012	4.4738	1.1044		31.7	0.0024943	6.6777	1.1325		31.7	0.00080564	4.4877	1.1061		31.7	0.0041538	7.0872	1.1383
										32	0.00017393	5.1681	1.2679		32	0.003764	8.15	1.2991		32	0.00062447	0.61135	0.17751		32	0.0021518	1.014	0.18401		32	0.0010378	5.1597	1.2623		32	0.0026009	7.7482	1.2945		32	0.00084859	5.1784	1.265		32	0.0042665	7.9657	1.3004
																				32.2	0.00063491	0.63613	0.18423		32.2	0.0021797	1.0576	0.19094
																				32.4	0.00064457	0.66218	0.19134		32.4	0.0022093	1.1008	0.19823
																				32.7	0.00065916	0.70394	0.2027		32.7	0.0022495	1.1698	0.20988
																				33	0.00067334	0.74923	0.21497		33	0.002269	1.2452	0.22246
																				33.2	0.00068269	0.78159	0.22368		33.2	0.0022843	1.3017	0.23143
																				33.4	0.00069141	0.81574	0.23293		33.4	0.0023023	1.3578	0.24089
																				33.7	0.00070478	0.87074	0.24776		33.7	0.002334	1.4478	0.25608
																				34	0.00071812	0.93069	0.26388		34	0.0023713	1.5466	0.27258
																				34.2	0.00072507	0.97375	0.27537		34.2	0.0023992	1.6209	0.28439
																				34.4	0.00073185	1.0199	0.28763		34.4	0.0024309	1.6951	0.29692
																				34.7	0.0007422	1.0948	0.30739		34.7	0.0024837	1.8147	0.31711
																				35	0.00075242	1.1771	0.32898		35	0.0025433	1.9467	0.33919
																				35.2	0.00075956	1.2366	0.34452		35.2	0.0025868	2.0469	0.35512
																				35.4	0.00076641	1.2999	0.36105		35.4	0.0026342	2.147	0.372
																				35.7	0.00077686	1.4032	0.38793		35.7	0.0027115	2.3097	0.39944
																				36	0.0007875	1.5175	0.41756		36	0.0027967	2.491	0.42969
																				36.2	0.00079488	1.6005	0.439		36.2	0.0028575	2.6288	0.45163
																				36.4	0.00080183	1.6895	0.46194		36.4	0.0029227	2.767	0.47501
																				36.7	0.00081241	1.8356	0.49947		36.7	0.0030269	2.9943	0.51327
																				37	0.00082314	1.9986	0.54118		37	0.0031254	3.251	0.55582
																				37.2	0.00083055	2.118	0.5716		37.2	0.0031781	3.448	0.58692
																				37.4	0.0008374	2.2467	0.60433		37.4	0.0032312	3.6452	0.62023
																				37.7	0.00083546	2.4597	0.6583		37.7	0.0033137	3.9742	0.67521
																				38	0.00082678	2.6997	0.71887		38	0.0033993	4.3479	0.73691
																				38.2	0.00082124	2.8772	0.76347		38.2	0.0034589	4.6458	0.78253
																				38.4	0.00082114	3.07	0.81183		38.4	0.0035185	4.9435	0.83173
																				38.7	0.00082519	3.3918	0.89219		38.7	0.0036113	5.4404	0.91356
																				39	0.00083527	3.7592	0.98351		39	0.003708	6.0196	1.0066
																				39.2	0.00084576	4.0335	1.0514		39.2	0.003775	6.4812	1.076
																				39.4	0.00085861	4.3344	1.1257		39.4	0.003842	6.9443	1.1516
																				39.7	0.00088394	4.8427	1.2506		39.7	0.0039466	7.7365	1.2789
																				40	0.00091751	5.4317	1.3946		40	0.0040564	8.6957	1.4258
