# Supplementary material for: Evaluation of intestinal tissue safety during the compression process of circular end-to-end anastomosis stapler based on finite element simulation
Source: Front Bioeng Biotechnol. 2025 Jun 26;13:1594969. doi: 10.3389/fbioe.2025.1594969 (PMC12241024; doi:10.3389/fbioe.2025.1594969)
Supplement: Supplementary file 2 [file Table3.xlsx]

## Sheet: 1.5 (Lower)-1.5 (Upper), Upper
Compression Distance (mm)	Element Volume (0.0MPa-0.1MPa)	Element Volume (0.1MPa-0.2MPa)	Element Volume (0.2MPa-0.3MPa)	Element Volume (0.3MPa-0.4MPa)	Element Volume (0.4MPa-0.5MPa)	Element Volume (0.5MPa-0.6MPa)	Element Volume (0.6MPa-0.7MPa)	Element Volume (0.7MPa-0.8MPa)	Element Volume (0.8MPa-0.9MPa)	Element Volume (0.9MPa-1.0MPa)	Element Volume (1.0MPa-1.1MPa)	Element Volume (1.1MPa-1.2MPa)	Element Volume (1.2MPa-1.3MPa)	Element Volume (1.3MPa-1.4MPa)	Element Volume (1.4MPa-1.5MPa)	Element Volume (1.5MPa-1.6MPa)	Element Volume (1.6MPa-1.7MPa)	Element Volume (1.7MPa-1.8MPa)	Element Volume (1.8MPa-1.9MPa)	Element Volume (1.9MPa-2.0MPa)	Element Volume (2.0MPa-2.1MPa)	Element Volume (2.1MPa-2.2MPa)	Element Volume (2.2MPa-2.3MPa)	Element Volume (2.3MPa-2.4MPa)	Element Volume (2.4MPa-2.5MPa)	Element Volume (2.5MPa-2.6MPa)	Element Volume (2.6MPa-2.7MPa)	Element Volume (2.7MPa-2.8MPa)	Element Volume (2.8MPa-2.9MPa)	Element Volume (2.9MPa-3.0MPa)	Element Volume (3.0MPa-3.1MPa)	Element Volume (3.1MPa-3.2MPa)	Element Volume (3.2MPa-3.3MPa)	Element Volume (3.3MPa-3.4MPa)	Element Volume (3.4MPa-3.5MPa)	Element Volume (3.5MPa-3.6MPa)	Element Volume (3.6MPa-3.7MPa)	Element Volume (3.7MPa-3.8MPa)	Element Volume (3.8MPa-3.9MPa)	Element Volume (3.9MPa-4.0MPa)	Element Volume (4.0MPa-4.1MPa)	Element Volume (4.1MPa-4.2MPa)	Element Volume (4.2MPa-4.3MPa)	Element Volume (4.3MPa-4.4MPa)	Element Volume (4.4MPa-4.5MPa)	Element Volume (4.5MPa-4.6MPa)	Element Volume (4.6MPa-4.7MPa)	Element Volume (4.7MPa-4.8MPa)	Element Volume (4.8MPa-4.9MPa)
0.1	1741.7	0	0	0	0	0	0	0	0	0	0	0	0	0	0	0	0	0	0	0	0	0	0	0	0	0	0	0	0	0	0	0	0	0	0	0	0	0	0	0	0	0	0	0	0	0	0	0	0
0.2	1716.06	0	0	0	0	0	0	0	0	0	0	0	0	0	0	0	0	0	0	0	0	0	0	0	0	0	0	0	0	0	0	0	0	0	0	0	0	0	0	0	0	0	0	0	0	0	0	0	0
0.3	1690.44	0	0	0	0	0	0	0	0	0	0	0	0	0	0	0	0	0	0	0	0	0	0	0	0	0	0	0	0	0	0	0	0	0	0	0	0	0	0	0	0	0	0	0	0	0	0	0	0
0.4	1664.87	0	0	0	0	0	0	0	0	0	0	0	0	0	0	0	0	0	0	0	0	0	0	0	0	0	0	0	0	0	0	0	0	0	0	0	0	0	0	0	0	0	0	0	0	0	0	0	0
0.5	1639.35	0	0	0	0	0	0	0	0	0	0	0	0	0	0	0	0	0	0	0	0	0	0	0	0	0	0	0	0	0	0	0	0	0	0	0	0	0	0	0	0	0	0	0	0	0	0	0	0
0.6	1613.85	0	0	0	0	0	0	0	0	0	0	0	0	0	0	0	0	0	0	0	0	0	0	0	0	0	0	0	0	0	0	0	0	0	0	0	0	0	0	0	0	0	0	0	0	0	0	0	0
0.7	1588.33	0	0	0	0	0	0	0	0	0	0	0	0	0	0	0	0	0	0	0	0	0	0	0	0	0	0	0	0	0	0	0	0	0	0	0	0	0	0	0	0	0	0	0	0	0	0	0	0
0.8	1562.47	0	0	0	0	0	0	0	0	0	0	0	0	0	0	0	0	0	0	0	0	0	0	0	0	0	0	0	0	0	0	0	0	0	0	0	0	0	0	0	0	0	0	0	0	0	0	0	0
0.9	1536.29	0	0	0	0	0	0	0	0	0	0	0	0	0	0	0	0	0	0	0	0	0	0	0	0	0	0	0	0	0	0	0	0	0	0	0	0	0	0	0	0	0	0	0	0	0	0	0	0
1	1509.79	0	0	0	0	0	0	0	0	0	0	0	0	0	0	0	0	0	0	0	0	0	0	0	0	0	0	0	0	0	0	0	0	0	0	0	0	0	0	0	0	0	0	0	0	0	0	0	0
1.1	1483.33	0	0	0	0	0	0	0	0	0	0	0	0	0	0	0	0	0	0	0	0	0	0	0	0	0	0	0	0	0	0	0	0	0	0	0	0	0	0	0	0	0	0	0	0	0	0	0	0
1.2	1456.98	0	0	0	0	0	0	0	0	0	0	0	0	0	0	0	0	0	0	0	0	0	0	0	0	0	0	0	0	0	0	0	0	0	0	0	0	0	0	0	0	0	0	0	0	0	0	0	0
1.3	1296.03	134.775	0	0	0	0	0	0	0	0	0	0	0	0	0	0	0	0	0	0	0	0	0	0	0	0	0	0	0	0	0	0	0	0	0	0	0	0	0	0	0	0	0	0	0	0	0	0	0
1.4	1061.03	343.862	0	0	0	0	0	0	0	0	0	0	0	0	0	0	0	0	0	0	0	0	0	0	0	0	0	0	0	0	0	0	0	0	0	0	0	0	0	0	0	0	0	0	0	0	0	0	0
1.5	1031.99	347.185	0	0	0	0	0	0	0	0	0	0	0	0	0	0	0	0	0	0	0	0	0	0	0	0	0	0	0	0	0	0	0	0	0	0	0	0	0	0	0	0	0	0	0	0	0	0	0
1.6	1028.48	206.993	118.431	0	0	0	0	0	0	0	0	0	0	0	0	0	0	0	0	0	0	0	0	0	0	0	0	0	0	0	0	0	0	0	0	0	0	0	0	0	0	0	0	0	0	0	0	0	0
1.7	990.19	57.565	270.612	10.8758	0	0	0	0	0	0	0	0	0	0	0	0	0	0	0	0	0	0	0	0	0	0	0	0	0	0	0	0	0	0	0	0	0	0	0	0	0	0	0	0	0	0	0	0	0
1.8	912.958	110.672	65.3158	208.551	7.8617	0	0	0	0	0	0	0	0	0	0	0	0	0	0	0	0	0	0	0	0	0	0	0	0	0	0	0	0	0	0	0	0	0	0	0	0	0	0	0	0	0	0	0	0
1.9	916.21	106.499	0	60.6022	161.51	37.6869	0	0	0	0	0	0	0	0	0	0	0	0	0	0	0	0	0	0	0	0	0	0	0	0	0	0	0	0	0	0	0	0	0	0	0	0	0	0	0	0	0	0	0
2	920.77	72.6017	29.8499	0	34.2853	66.1008	88.0877	49.3307	0	0	0	0	0	0	0	0	0	0	0	0	0	0	0	0	0	0	0	0	0	0	0	0	0	0	0	0	0	0	0	0	0	0	0	0	0	0	0	0	0
2.1	910.59	53.4393	61.6323	0	0	0	22.6273	41.9407	35.2728	47.3458	60.1593	8.418	0	0	0	0	0	0	0	0	0	0	0	0	0	0	0	0	0	0	0	0	0	0	0	0	0	0	0	0	0	0	0	0	0	0	0	0	0
2.2	903.28	32.5357	68.8919	26.079	0	0	0	0	0	3.93078	34.9495	22.8627	22.6014	11.4719	21.9154	46.4142	22.4179	7.0959	0	0	0	0	0	0	0	0	0	0	0	0	0	0	0	0	0	0	0	0	0	0	0	0	0	0	0	0	0	0	0
2.3	916.1	31.4983	36.3696	31.1728	12.1766	11.9793	0	0	0	0	0	0	0	0	2.07734	4.254	28.511	11.494	14.3352	11.3272	6.81441	4.48355	4.15666	-6.40265	23.3392	18.8526	23.7819	7.2129	4.7115	0	0	0	0	0	0	0	0	0	0	0	0	0	0	0	0	0	0	0	0
2.4	933.05	30.3735	0	36.506	30.2896	0	4.93704	17.2063	0	0	0	0	0	0	0	0	0	0	0	0	0	0	0	1.49483	0.951763	1.77227	2.30376	12.4807	17.9147	4.5991	4.77664	0	7.56246	2.95986	1.6848	4.19455	1.5714	3.0654	1.58189	0	2.66804	2.33552	6.38743	11.2126	8.84487	9.8828	6.07008	11.6967	8.08324
[truncated: 46 more columns]

## Sheet: 1.5 (Lower)-1.5 (Upper), Lower
Compression Distance (mm)	Element Volume (0.0MPa-0.1MPa)	Element Volume (0.1MPa-0.2MPa)	Element Volume (0.2MPa-0.3MPa)	Element Volume (0.3MPa-0.4MPa)	Element Volume (0.4MPa-0.5MPa)	Element Volume (0.5MPa-0.6MPa)	Element Volume (0.6MPa-0.7MPa)	Element Volume (0.7MPa-0.8MPa)	Element Volume (0.8MPa-0.9MPa)	Element Volume (0.9MPa-1.0MPa)	Element Volume (1.0MPa-1.1MPa)	Element Volume (1.1MPa-1.2MPa)	Element Volume (1.2MPa-1.3MPa)	Element Volume (1.3MPa-1.4MPa)	Element Volume (1.4MPa-1.5MPa)	Element Volume (1.5MPa-1.6MPa)	Element Volume (1.6MPa-1.7MPa)	Element Volume (1.7MPa-1.8MPa)	Element Volume (1.8MPa-1.9MPa)	Element Volume (1.9MPa-2.0MPa)	Element Volume (2.0MPa-2.1MPa)	Element Volume (2.1MPa-2.2MPa)	Element Volume (2.2MPa-2.3MPa)	Element Volume (2.3MPa-2.4MPa)	Element Volume (2.4MPa-2.5MPa)	Element Volume (2.5MPa-2.6MPa)	Element Volume (2.6MPa-2.7MPa)	Element Volume (2.7MPa-2.8MPa)	Element Volume (2.8MPa-2.9MPa)	Element Volume (2.9MPa-3.0MPa)	Element Volume (3.0MPa-3.1MPa)	Element Volume (3.1MPa-3.2MPa)	Element Volume (3.2MPa-3.3MPa)	Element Volume (3.3MPa-3.4MPa)	Element Volume (3.4MPa-3.5MPa)	Element Volume (3.5MPa-3.6MPa)	Element Volume (3.6MPa-3.7MPa)	Element Volume (3.7MPa-3.8MPa)	Element Volume (3.8MPa-3.9MPa)	Element Volume (3.9MPa-4.0MPa)	Element Volume (4.0MPa-4.1MPa)	Element Volume (4.1MPa-4.2MPa)	Element Volume (4.2MPa-4.3MPa)	Element Volume (4.3MPa-4.4MPa)	Element Volume (4.4MPa-4.5MPa)	Element Volume (4.5MPa-4.6MPa)	Element Volume (4.6MPa-4.7MPa)	Element Volume (4.7MPa-4.8MPa)	Element Volume (4.8MPa-4.9MPa)
0.1	1741.92	0	0	0	0	0	0	0	0	0	0	0	0	0	0	0	0	0	0	0	0	0	0	0	0	0	0	0	0	0	0	0	0	0	0	0	0	0	0	0	0	0	0	0	0	0	0	0	0
0.2	1716.89	0	0	0	0	0	0	0	0	0	0	0	0	0	0	0	0	0	0	0	0	0	0	0	0	0	0	0	0	0	0	0	0	0	0	0	0	0	0	0	0	0	0	0	0	0	0	0	0
0.3	1692.33	0	0	0	0	0	0	0	0	0	0	0	0	0	0	0	0	0	0	0	0	0	0	0	0	0	0	0	0	0	0	0	0	0	0	0	0	0	0	0	0	0	0	0	0	0	0	0	0
0.4	1668.28	0	0	0	0	0	0	0	0	0	0	0	0	0	0	0	0	0	0	0	0	0	0	0	0	0	0	0	0	0	0	0	0	0	0	0	0	0	0	0	0	0	0	0	0	0	0	0	0
0.5	1644.84	0	0	0	0	0	0	0	0	0	0	0	0	0	0	0	0	0	0	0	0	0	0	0	0	0	0	0	0	0	0	0	0	0	0	0	0	0	0	0	0	0	0	0	0	0	0	0	0
0.6	1622	0	0	0	0	0	0	0	0	0	0	0	0	0	0	0	0	0	0	0	0	0	0	0	0	0	0	0	0	0	0	0	0	0	0	0	0	0	0	0	0	0	0	0	0	0	0	0	0
0.7	1599.76	0	0	0	0	0	0	0	0	0	0	0	0	0	0	0	0	0	0	0	0	0	0	0	0	0	0	0	0	0	0	0	0	0	0	0	0	0	0	0	0	0	0	0	0	0	0	0	0
0.8	1577.71	0	0	0	0	0	0	0	0	0	0	0	0	0	0	0	0	0	0	0	0	0	0	0	0	0	0	0	0	0	0	0	0	0	0	0	0	0	0	0	0	0	0	0	0	0	0	0	0
0.9	1555.79	0	0	0	0	0	0	0	0	0	0	0	0	0	0	0	0	0	0	0	0	0	0	0	0	0	0	0	0	0	0	0	0	0	0	0	0	0	0	0	0	0	0	0	0	0	0	0	0
1	1533.83	0	0	0	0	0	0	0	0	0	0	0	0	0	0	0	0	0	0	0	0	0	0	0	0	0	0	0	0	0	0	0	0	0	0	0	0	0	0	0	0	0	0	0	0	0	0	0	0
1.1	1512.38	0	0	0	0	0	0	0	0	0	0	0	0	0	0	0	0	0	0	0	0	0	0	0	0	0	0	0	0	0	0	0	0	0	0	0	0	0	0	0	0	0	0	0	0	0	0	0	0
1.2	1450.59	40.8979	0	0	0	0	0	0	0	0	0	0	0	0	0	0	0	0	0	0	0	0	0	0	0	0	0	0	0	0	0	0	0	0	0	0	0	0	0	0	0	0	0	0	0	0	0	0	0
1.3	1276.83	194.373	0	0	0	0	0	0	0	0	0	0	0	0	0	0	0	0	0	0	0	0	0	0	0	0	0	0	0	0	0	0	0	0	0	0	0	0	0	0	0	0	0	0	0	0	0	0	0
1.4	1098.03	353.571	0	0	0	0	0	0	0	0	0	0	0	0	0	0	0	0	0	0	0	0	0	0	0	0	0	0	0	0	0	0	0	0	0	0	0	0	0	0	0	0	0	0	0	0	0	0	0
1.5	1090.48	315.797	26.4795	0	0	0	0	0	0	0	0	0	0	0	0	0	0	0	0	0	0	0	0	0	0	0	0	0	0	0	0	0	0	0	0	0	0	0	0	0	0	0	0	0	0	0	0	0	0
1.6	1075.38	183.378	156.135	0	0	0	0	0	0	0	0	0	0	0	0	0	0	0	0	0	0	0	0	0	0	0	0	0	0	0	0	0	0	0	0	0	0	0	0	0	0	0	0	0	0	0	0	0	0
1.7	1061.8	45.832	247.261	43.3185	0	0	0	0	0	0	0	0	0	0	0	0	0	0	0	0	0	0	0	0	0	0	0	0	0	0	0	0	0	0	0	0	0	0	0	0	0	0	0	0	0	0	0	0	0
1.8	992.082	111.819	58.0942	179.702	41.313	0	0	0	0	0	0	0	0	0	0	0	0	0	0	0	0	0	0	0	0	0	0	0	0	0	0	0	0	0	0	0	0	0	0	0	0	0	0	0	0	0	0	0	0
1.9	1003.67	108.183	0	55.9498	115.123	73.6981	13.0779	0	0	0	0	0	0	0	0	0	0	0	0	0	0	0	0	0	0	0	0	0	0	0	0	0	0	0	0	0	0	0	0	0	0	0	0	0	0	0	0	0	0
2	1017.57	89.2053	15.5242	0	19.7196	72.0692	63.5523	62.5843	18.532	0	0	0	0	0	0	0	0	0	0	0	0	0	0	0	0	0	0	0	0	0	0	0	0	0	0	0	0	0	0	0	0	0	0	0	0	0	0	0	0
2.1	1034.62	36.9581	64.5827	0	0	0	15.8629	54.1168	19.9961	40.9027	44.7047	28.7288	10.6226	0	0	0	0	0	0	0	0	0	0	0	0	0	0	0	0	0	0	0	0	0	0	0	0	0	0	0	0	0	0	0	0	0	0	0	0
2.2	1055.77	0	84.7571	13.949	0	0	0	0	0	7.25062	25.0162	33.6712	11.9852	5.34373	20.5325	32.4711	27.639	18.6912	7.40432	2.907	0.346979	0	0	0	0	0	0	0	0	0	0	0	0	0	0	0	0	0	0	0	0	0	0	0	0	0	0	0	0
2.3	1081.47	0	36.3955	46.6904	13.187	0	0	0	0	0	0	0	0	0	3.31208	10.6505	11.6693	26.6153	7.7098	5.98799	4.96959	3.24754	2.55174	6.40265	22.4615	16.0884	11.8251	13.566	12.1219	5.57716	3.75105	2.89373	0	0	0	0	0	0	0	0	0	0	0	0	0	0	0	0	0
2.4	1112.05	0	0	36.5425	45.4144	2.95247	9.47046	0	0	0	0	0	0	0	0	0	0	0	0	0	0	0	0	2.23616	0.776557	3.24105	9.11294	5.11374	6.18531	16.0823	7.18416	2.61335	1.98252	3.32752	3.03316	1.39204	1.54648	1.28477	0.545793	2.57058	1.13516	2.46976	5.66467	12.0998	4.97823	13.0695	7.36212	6.44853	4.25026
[truncated: 46 more columns]

## Sheet: 2.0 (Lower)-2.0 (Upper), Upper
Compression Distance (mm)	Element Volume (0.0MPa-0.1MPa)	Element Volume (0.1MPa-0.2MPa)	Element Volume (0.2MPa-0.3MPa)	Element Volume (0.3MPa-0.4MPa)	Element Volume (0.4MPa-0.5MPa)	Element Volume (0.5MPa-0.6MPa)	Element Volume (0.6MPa-0.7MPa)	Element Volume (0.7MPa-0.8MPa)	Element Volume (0.8MPa-0.9MPa)	Element Volume (0.9MPa-1.0MPa)	Element Volume (1.0MPa-1.1MPa)	Element Volume (1.1MPa-1.2MPa)	Element Volume (1.2MPa-1.3MPa)	Element Volume (1.3MPa-1.4MPa)	Element Volume (1.4MPa-1.5MPa)	Element Volume (1.5MPa-1.6MPa)	Element Volume (1.6MPa-1.7MPa)	Element Volume (1.7MPa-1.8MPa)	Element Volume (1.8MPa-1.9MPa)	Element Volume (1.9MPa-2.0MPa)	Element Volume (2.0MPa-2.1MPa)	Element Volume (2.1MPa-2.2MPa)	Element Volume (2.2MPa-2.3MPa)	Element Volume (2.3MPa-2.4MPa)	Element Volume (2.4MPa-2.5MPa)	Element Volume (2.5MPa-2.6MPa)	Element Volume (2.6MPa-2.7MPa)	Element Volume (2.7MPa-2.8MPa)	Element Volume (2.8MPa-2.9MPa)	Element Volume (2.9MPa-3.0MPa)	Element Volume (3.0MPa-3.1MPa)	Element Volume (3.1MPa-3.2MPa)	Element Volume (3.2MPa-3.3MPa)	Element Volume (3.3MPa-3.4MPa)	Element Volume (3.4MPa-3.5MPa)	Element Volume (3.5MPa-3.6MPa)	Element Volume (3.6MPa-3.7MPa)	Element Volume (3.7MPa-3.8MPa)	Element Volume (3.8MPa-3.9MPa)	Element Volume (3.9MPa-4.0MPa)	Element Volume (4.0MPa-4.1MPa)	Element Volume (4.1MPa-4.2MPa)	Element Volume (4.2MPa-4.3MPa)	Element Volume (4.3MPa-4.4MPa)	Element Volume (4.4MPa-4.5MPa)	Element Volume (4.5MPa-4.6MPa)	Element Volume (4.6MPa-4.7MPa)	Element Volume (4.7MPa-4.8MPa)	Element Volume (4.8MPa-4.9MPa)
0.1	2329.24	0	0	0	0	0	0	0	0	0	0	0	0	0	0	0	0	0	0	0	0	0	0	0	0	0	0	0	0	0	0	0	0	0	0	0	0	0	0	0	0	0	0	0	0	0	0	0	0
0.2	2301.99	0	0	0	0	0	0	0	0	0	0	0	0	0	0	0	0	0	0	0	0	0	0	0	0	0	0	0	0	0	0	0	0	0	0	0	0	0	0	0	0	0	0	0	0	0	0	0	0
0.3	2274.74	0	0	0	0	0	0	0	0	0	0	0	0	0	0	0	0	0	0	0	0	0	0	0	0	0	0	0	0	0	0	0	0	0	0	0	0	0	0	0	0	0	0	0	0	0	0	0	0
0.4	2247.49	0	0	0	0	0	0	0	0	0	0	0	0	0	0	0	0	0	0	0	0	0	0	0	0	0	0	0	0	0	0	0	0	0	0	0	0	0	0	0	0	0	0	0	0	0	0	0	0
0.5	2220.24	0	0	0	0	0	0	0	0	0	0	0	0	0	0	0	0	0	0	0	0	0	0	0	0	0	0	0	0	0	0	0	0	0	0	0	0	0	0	0	0	0	0	0	0	0	0	0	0
0.6	2192.99	0	0	0	0	0	0	0	0	0	0	0	0	0	0	0	0	0	0	0	0	0	0	0	0	0	0	0	0	0	0	0	0	0	0	0	0	0	0	0	0	0	0	0	0	0	0	0	0
0.7	2165.7	0	0	0	0	0	0	0	0	0	0	0	0	0	0	0	0	0	0	0	0	0	0	0	0	0	0	0	0	0	0	0	0	0	0	0	0	0	0	0	0	0	0	0	0	0	0	0	0
0.8	2138.29	0	0	0	0	0	0	0	0	0	0	0	0	0	0	0	0	0	0	0	0	0	0	0	0	0	0	0	0	0	0	0	0	0	0	0	0	0	0	0	0	0	0	0	0	0	0	0	0
0.9	2110.8	0	0	0	0	0	0	0	0	0	0	0	0	0	0	0	0	0	0	0	0	0	0	0	0	0	0	0	0	0	0	0	0	0	0	0	0	0	0	0	0	0	0	0	0	0	0	0	0
1	2083.06	0	0	0	0	0	0	0	0	0	0	0	0	0	0	0	0	0	0	0	0	0	0	0	0	0	0	0	0	0	0	0	0	0	0	0	0	0	0	0	0	0	0	0	0	0	0	0	0
1.1	2054.76	0	0	0	0	0	0	0	0	0	0	0	0	0	0	0	0	0	0	0	0	0	0	0	0	0	0	0	0	0	0	0	0	0	0	0	0	0	0	0	0	0	0	0	0	0	0	0	0
1.2	2026.39	0	0	0	0	0	0	0	0	0	0	0	0	0	0	0	0	0	0	0	0	0	0	0	0	0	0	0	0	0	0	0	0	0	0	0	0	0	0	0	0	0	0	0	0	0	0	0	0
1.3	1997.99	0	0	0	0	0	0	0	0	0	0	0	0	0	0	0	0	0	0	0	0	0	0	0	0	0	0	0	0	0	0	0	0	0	0	0	0	0	0	0	0	0	0	0	0	0	0	0	0
1.4	1969.61	0	0	0	0	0	0	0	0	0	0	0	0	0	0	0	0	0	0	0	0	0	0	0	0	0	0	0	0	0	0	0	0	0	0	0	0	0	0	0	0	0	0	0	0	0	0	0	0
1.5	1941.29	0	0	0	0	0	0	0	0	0	0	0	0	0	0	0	0	0	0	0	0	0	0	0	0	0	0	0	0	0	0	0	0	0	0	0	0	0	0	0	0	0	0	0	0	0	0	0	0
1.6	1881.49	31.5894	0	0	0	0	0	0	0	0	0	0	0	0	0	0	0	0	0	0	0	0	0	0	0	0	0	0	0	0	0	0	0	0	0	0	0	0	0	0	0	0	0	0	0	0	0	0	0
1.7	1785.12	99.931	0	0	0	0	0	0	0	0	0	0	0	0	0	0	0	0	0	0	0	0	0	0	0	0	0	0	0	0	0	0	0	0	0	0	0	0	0	0	0	0	0	0	0	0	0	0	0
1.8	1427.67	429.591	0	0	0	0	0	0	0	0	0	0	0	0	0	0	0	0	0	0	0	0	0	0	0	0	0	0	0	0	0	0	0	0	0	0	0	0	0	0	0	0	0	0	0	0	0	0	0
1.9	1349.11	480.636	0	0	0	0	0	0	0	0	0	0	0	0	0	0	0	0	0	0	0	0	0	0	0	0	0	0	0	0	0	0	0	0	0	0	0	0	0	0	0	0	0	0	0	0	0	0	0
2	1343.86	440.42	18.2034	0	0	0	0	0	0	0	0	0	0	0	0	0	0	0	0	0	0	0	0	0	0	0	0	0	0	0	0	0	0	0	0	0	0	0	0	0	0	0	0	0	0	0	0	0	0
2.1	1256.26	430.681	88.741	0	0	0	0	0	0	0	0	0	0	0	0	0	0	0	0	0	0	0	0	0	0	0	0	0	0	0	0	0	0	0	0	0	0	0	0	0	0	0	0	0	0	0	0	0	0
2.2	1220.06	176.013	345.765	7.5779	0	0	0	0	0	0	0	0	0	0	0	0	0	0	0	0	0	0	0	0	0	0	0	0	0	0	0	0	0	0	0	0	0	0	0	0	0	0	0	0	0	0	0	0	0
2.3	1172.24	159.359	317.902	74.311	0	0	0	0	0	0	0	0	0	0	0	0	0	0	0	0	0	0	0	0	0	0	0	0	0	0	0	0	0	0	0	0	0	0	0	0	0	0	0	0	0	0	0	0	0
2.4	1160.15	168.881	54.7038	291.504	23.7639	0	0	0	0	0	0	0	0	0	0	0	0	0	0	0	0	0	0	0	0	0	0	0	0	0	0	0	0	0	0	0	0	0	0	0	0	0	0	0	0	0	0	0	0
2.5	1149.49	138.165	39.8253	63.8724	259.099	24.7168	0	0	0	0	0	0	0	0	0	0	0	0	0	0	0	0	0	0	0	0	0	0	0	0	0	0	0	0	0	0	0	0	0	0	0	0	0	0	0	0	0	0	0
2.6	1155.04	134.261	37.8363	0	57.1573	179.485	69.8698	18.859	0	0	0	0	0	0	0	0	0	0	0	0	0	0	0	0	0	0	0	0	0	0	0	0	0	0	0	0	0	0	0	0	0	0	0	0	0	0	0	0	0
2.7	1161.98	39.8173	90.653	35.8404	0	34.0194	59.7327	157.879	33.8418	17.5559	0	0	0	0	0	0	0	0	0	0	0	0	0	0	0	0	0	0	0	0	0	0	0	0	0	0	0	0	0	0	0	0	0	0	0	0	0	0	0
2.8	1170.66	38.4631	88.3625	33.8386	0	0	0	31.5755	39.6183	73.2795	107.032	12.9146	12.4577	3.79166	0	0	0	0	0	0	0	0	0	0	0	0	0	0	0	0	0	0	0	0	0	0	0	0	0	0	0	0	0	0	0	0	0	0	0
2.9	1168.46	25.9446	57.4491	53.158	3.4571	28.374	0	0	0	3.10925	27.1961	31.8654	44.9387	36.5947	74.3332	24.6625	2.5761	12.0823	0.93977	0	0	0	0	0	0	0	0	0	0	0	0	0	0	0	0	0	0	0	0	0	0	0	0	0	0	0	0	0	0
3	1182.79	12.9302	35.8055	33.2786	51.1347	0	29.8184	0	0	0	0	0	0	3.033	19.1794	23.26	19.3645	28.1009	14.1009	22.3693	34.679	55.1449	2.8608	0.199	8.1178	5.5128	0	0	0	0	0	-1.04565	0	0	0	0	0	0	0	0	0	0	0	0	0	0	0	0	0
3.1	1201.75	12.7171	34.5222	33.6607	0	49.2961	0	0	27.8045	0	0	0	0	0	0	0	0	0	0.82203	1.69837	2.73874	16.3551	19.7543	11.7365	13.362	16.281	9.93578	5.55405	6.23931	12.9191	23.5961	-17.57	29.2957	2.2601	0.06003	3.99609	3.46313	4.05242	0.92978	0	0	0	0	0	0	0	0	0	0
3.2	1223.67	17.1561	11.5158	21.7951	34.3241	0	26.017	21.7595	0	0	0	25.7969	0	0	0	0	0	0	0	0	0	0	0	0	0	0	0	0	1.06694	0.3205	1.8957	3.65004	5.2411	14.4626	14.3246	8.1049	6.79072	6.57899	9.08283	0	4.45182	3.18752	2.82165	4.2188	1.98726	2.99853	7.33951	10.6674	13.8896
[truncated: 46 more columns]

## Sheet: 2.0 (Lower)-2.0 (Upper), Lower
Compression Distance (mm)	Element Volume (0.0MPa-0.1MPa)	Element Volume (0.1MPa-0.2MPa)	Element Volume (0.2MPa-0.3MPa)	Element Volume (0.3MPa-0.4MPa)	Element Volume (0.4MPa-0.5MPa)	Element Volume (0.5MPa-0.6MPa)	Element Volume (0.6MPa-0.7MPa)	Element Volume (0.7MPa-0.8MPa)	Element Volume (0.8MPa-0.9MPa)	Element Volume (0.9MPa-1.0MPa)	Element Volume (1.0MPa-1.1MPa)	Element Volume (1.1MPa-1.2MPa)	Element Volume (1.2MPa-1.3MPa)	Element Volume (1.3MPa-1.4MPa)	Element Volume (1.4MPa-1.5MPa)	Element Volume (1.5MPa-1.6MPa)	Element Volume (1.6MPa-1.7MPa)	Element Volume (1.7MPa-1.8MPa)	Element Volume (1.8MPa-1.9MPa)	Element Volume (1.9MPa-2.0MPa)	Element Volume (2.0MPa-2.1MPa)	Element Volume (2.1MPa-2.2MPa)	Element Volume (2.2MPa-2.3MPa)	Element Volume (2.3MPa-2.4MPa)	Element Volume (2.4MPa-2.5MPa)	Element Volume (2.5MPa-2.6MPa)	Element Volume (2.6MPa-2.7MPa)	Element Volume (2.7MPa-2.8MPa)	Element Volume (2.8MPa-2.9MPa)	Element Volume (2.9MPa-3.0MPa)	Element Volume (3.0MPa-3.1MPa)	Element Volume (3.1MPa-3.2MPa)	Element Volume (3.2MPa-3.3MPa)	Element Volume (3.3MPa-3.4MPa)	Element Volume (3.4MPa-3.5MPa)	Element Volume (3.5MPa-3.6MPa)	Element Volume (3.6MPa-3.7MPa)	Element Volume (3.7MPa-3.8MPa)	Element Volume (3.8MPa-3.9MPa)	Element Volume (3.9MPa-4.0MPa)	Element Volume (4.0MPa-4.1MPa)	Element Volume (4.1MPa-4.2MPa)	Element Volume (4.2MPa-4.3MPa)	Element Volume (4.3MPa-4.4MPa)	Element Volume (4.4MPa-4.5MPa)	Element Volume (4.5MPa-4.6MPa)	Element Volume (4.6MPa-4.7MPa)	Element Volume (4.7MPa-4.8MPa)	Element Volume (4.8MPa-4.9MPa)
0.1	2329.43	0	0	0	0	0	0	0	0	0	0	0	0	0	0	0	0	0	0	0	0	0	0	0	0	0	0	0	0	0	0	0	0	0	0	0	0	0	0	0	0	0	0	0	0	0	0	0	0
0.2	2302.74	0	0	0	0	0	0	0	0	0	0	0	0	0	0	0	0	0	0	0	0	0	0	0	0	0	0	0	0	0	0	0	0	0	0	0	0	0	0	0	0	0	0	0	0	0	0	0	0
0.3	2276.39	0	0	0	0	0	0	0	0	0	0	0	0	0	0	0	0	0	0	0	0	0	0	0	0	0	0	0	0	0	0	0	0	0	0	0	0	0	0	0	0	0	0	0	0	0	0	0	0
0.4	2250.42	0	0	0	0	0	0	0	0	0	0	0	0	0	0	0	0	0	0	0	0	0	0	0	0	0	0	0	0	0	0	0	0	0	0	0	0	0	0	0	0	0	0	0	0	0	0	0	0
0.5	2224.88	0	0	0	0	0	0	0	0	0	0	0	0	0	0	0	0	0	0	0	0	0	0	0	0	0	0	0	0	0	0	0	0	0	0	0	0	0	0	0	0	0	0	0	0	0	0	0	0
0.6	2199.8	0	0	0	0	0	0	0	0	0	0	0	0	0	0	0	0	0	0	0	0	0	0	0	0	0	0	0	0	0	0	0	0	0	0	0	0	0	0	0	0	0	0	0	0	0	0	0	0
0.7	2175.19	0	0	0	0	0	0	0	0	0	0	0	0	0	0	0	0	0	0	0	0	0	0	0	0	0	0	0	0	0	0	0	0	0	0	0	0	0	0	0	0	0	0	0	0	0	0	0	0
0.8	2150.99	0	0	0	0	0	0	0	0	0	0	0	0	0	0	0	0	0	0	0	0	0	0	0	0	0	0	0	0	0	0	0	0	0	0	0	0	0	0	0	0	0	0	0	0	0	0	0	0
0.9	2127.2	0	0	0	0	0	0	0	0	0	0	0	0	0	0	0	0	0	0	0	0	0	0	0	0	0	0	0	0	0	0	0	0	0	0	0	0	0	0	0	0	0	0	0	0	0	0	0	0
1	2103.65	0	0	0	0	0	0	0	0	0	0	0	0	0	0	0	0	0	0	0	0	0	0	0	0	0	0	0	0	0	0	0	0	0	0	0	0	0	0	0	0	0	0	0	0	0	0	0	0
1.1	2079.75	0	0	0	0	0	0	0	0	0	0	0	0	0	0	0	0	0	0	0	0	0	0	0	0	0	0	0	0	0	0	0	0	0	0	0	0	0	0	0	0	0	0	0	0	0	0	0	0
1.2	2056.22	0	0	0	0	0	0	0	0	0	0	0	0	0	0	0	0	0	0	0	0	0	0	0	0	0	0	0	0	0	0	0	0	0	0	0	0	0	0	0	0	0	0	0	0	0	0	0	0
1.3	2033.1	0	0	0	0	0	0	0	0	0	0	0	0	0	0	0	0	0	0	0	0	0	0	0	0	0	0	0	0	0	0	0	0	0	0	0	0	0	0	0	0	0	0	0	0	0	0	0	0
1.4	1993.16	17.2584	0	0	0	0	0	0	0	0	0	0	0	0	0	0	0	0	0	0	0	0	0	0	0	0	0	0	0	0	0	0	0	0	0	0	0	0	0	0	0	0	0	0	0	0	0	0	0
1.5	1960.52	27.7131	0	0	0	0	0	0	0	0	0	0	0	0	0	0	0	0	0	0	0	0	0	0	0	0	0	0	0	0	0	0	0	0	0	0	0	0	0	0	0	0	0	0	0	0	0	0	0
1.6	1887.02	79.5836	0	0	0	0	0	0	0	0	0	0	0	0	0	0	0	0	0	0	0	0	0	0	0	0	0	0	0	0	0	0	0	0	0	0	0	0	0	0	0	0	0	0	0	0	0	0	0
1.7	1706.17	239.433	0	0	0	0	0	0	0	0	0	0	0	0	0	0	0	0	0	0	0	0	0	0	0	0	0	0	0	0	0	0	0	0	0	0	0	0	0	0	0	0	0	0	0	0	0	0	0
1.8	1452.27	473.052	0	0	0	0	0	0	0	0	0	0	0	0	0	0	0	0	0	0	0	0	0	0	0	0	0	0	0	0	0	0	0	0	0	0	0	0	0	0	0	0	0	0	0	0	0	0	0
1.9	1417.7	473.895	14.2215	0	0	0	0	0	0	0	0	0	0	0	0	0	0	0	0	0	0	0	0	0	0	0	0	0	0	0	0	0	0	0	0	0	0	0	0	0	0	0	0	0	0	0	0	0	0
2	1404.23	440.538	42.4536	0	0	0	0	0	0	0	0	0	0	0	0	0	0	0	0	0	0	0	0	0	0	0	0	0	0	0	0	0	0	0	0	0	0	0	0	0	0	0	0	0	0	0	0	0	0
2.1	1357.8	316.283	182.582	13.0051	0	0	0	0	0	0	0	0	0	0	0	0	0	0	0	0	0	0	0	0	0	0	0	0	0	0	0	0	0	0	0	0	0	0	0	0	0	0	0	0	0	0	0	0	0
2.2	1330.24	133.384	362.629	27.0911	0	0	0	0	0	0	0	0	0	0	0	0	0	0	0	0	0	0	0	0	0	0	0	0	0	0	0	0	0	0	0	0	0	0	0	0	0	0	0	0	0	0	0	0	0
2.3	1306.51	145.28	222.131	147.855	16.6718	0	0	0	0	0	0	0	0	0	0	0	0	0	0	0	0	0	0	0	0	0	0	0	0	0	0	0	0	0	0	0	0	0	0	0	0	0	0	0	0	0	0	0	0
2.4	1318.82	141.166	17.3752	276.193	55.9779	15.6966	0	0	0	0	0	0	0	0	0	0	0	0	0	0	0	0	0	0	0	0	0	0	0	0	0	0	0	0	0	0	0	0	0	0	0	0	0	0	0	0	0	0	0
2.5	1333.06	95.5734	41.5698	42.2936	230.245	55.2206	9.53953	6.44664	0	0	0	0	0	0	0	0	0	0	0	0	0	0	0	0	0	0	0	0	0	0	0	0	0	0	0	0	0	0	0	0	0	0	0	0	0	0	0	0	0
2.6	1334.64	108.005	40.1778	0	36.5726	149.619	88.9782	34.9433	6.5796	5.47613	0	0	0	0	0	0	0	0	0	0	0	0	0	0	0	0	0	0	0	0	0	0	0	0	0	0	0	0	0	0	0	0	0	0	0	0	0	0	0
2.7	1354.24	14.539	104.685	24.7849	0	13.0701	81.3413	100.752	55.3141	36.9774	3.86056	5.96357	3.23318	0	0	0	0	0	0	0	0	0	0	0	0	0	0	0	0	0	0	0	0	0	0	0	0	0	0	0	0	0	0	0	0	0	0	0	0
2.8	1377.03	14.1378	88.3645	37.5231	0	0	0	17.296	59.994	60.3745	63.8751	30.7084	33.4861	4.50112	2.04412	3.50176	2.99771	0	0	0	0	0	0	0	0	0	0	0	0	0	0	0	0	0	0	0	0	0	0	0	0	0	0	0	0	0	0	0	0
2.9	1403.82	13.7474	33.1282	66.851	22.5706	0	0	0	0	4.02789	16.7436	44.0944	35.0527	30.6079	48.7768	29.1141	21.4286	15.9024	3.32771	0	3.51819	1.60794	2.76168	0	0	0	0	0	0	0	0	0	0	0	0	0	0	0	0	0	0	0	0	0	0	0	0	0	0
3	1425.98	23.1384	0	33.319	64.7263	11.2538	10.2485	0	0	0	0	0	0	3.8641	13.1236	20.4267	31.0882	22.7206	9.0803	14.4547	34.4853	28.3133	14.228	14.6889	10.0609	10.5407	0.762568	0	2.57988	0.652216	1.24513	1.04565	1.70948	0	0	0	0	0	0	0	0	0	0	0	0	0	0	0	0
3.1	1463.39	24.6656	0	33.7156	4.80424	58.0399	0	16.6134	3.87168	0	0	0	0	0	0	0	0	0	1.24928	2.15925	7.37256	5.8077	16.4286	21.0486	14.0458	12.1714	7.33322	4.72645	3.39992	10.8673	24.5972	17.57	12.7985	11.2275	9.33474	9.36931	4.77009	7.76718	2.46677	0	0	1.58346	0.767819	0.594	0.757071	0.541873	0.206195	0.657457	0.571515
3.2	1514.46	14.7033	9.63436	0	34.3992	5.48328	34.1359	21.7474	2.52178	8.00527	9.03546	0	0	0	0	0	0	0	0	0	0	0	0	0	0	0	0	0	1.89309	1.19722	2.21507	7.45076	1.33341	7.68826	9.81054	15.1339	9.11778	5.45151	9.91387	2.80591	4.11823	3.26079	1.3617	2.1546	1.51555	2.35178	6.42959	7.9643	20.869
[truncated: 46 more columns]

## Sheet: 2.5 (Lower)-2.5 (Upper), Upper
Compression Distance (mm)	Element Volume (0.0MPa-0.1MPa)	Element Volume (0.1MPa-0.2MPa)	Element Volume (0.2MPa-0.3MPa)	Element Volume (0.3MPa-0.4MPa)	Element Volume (0.4MPa-0.5MPa)	Element Volume (0.5MPa-0.6MPa)	Element Volume (0.6MPa-0.7MPa)	Element Volume (0.7MPa-0.8MPa)	Element Volume (0.8MPa-0.9MPa)	Element Volume (0.9MPa-1.0MPa)	Element Volume (1.0MPa-1.1MPa)	Element Volume (1.1MPa-1.2MPa)	Element Volume (1.2MPa-1.3MPa)	Element Volume (1.3MPa-1.4MPa)	Element Volume (1.4MPa-1.5MPa)	Element Volume (1.5MPa-1.6MPa)	Element Volume (1.6MPa-1.7MPa)	Element Volume (1.7MPa-1.8MPa)	Element Volume (1.8MPa-1.9MPa)	Element Volume (1.9MPa-2.0MPa)	Element Volume (2.0MPa-2.1MPa)	Element Volume (2.1MPa-2.2MPa)	Element Volume (2.2MPa-2.3MPa)	Element Volume (2.3MPa-2.4MPa)	Element Volume (2.4MPa-2.5MPa)	Element Volume (2.5MPa-2.6MPa)	Element Volume (2.6MPa-2.7MPa)	Element Volume (2.7MPa-2.8MPa)	Element Volume (2.8MPa-2.9MPa)	Element Volume (2.9MPa-3.0MPa)	Element Volume (3.0MPa-3.1MPa)	Element Volume (3.1MPa-3.2MPa)	Element Volume (3.2MPa-3.3MPa)	Element Volume (3.3MPa-3.4MPa)	Element Volume (3.4MPa-3.5MPa)	Element Volume (3.5MPa-3.6MPa)	Element Volume (3.6MPa-3.7MPa)	Element Volume (3.7MPa-3.8MPa)	Element Volume (3.8MPa-3.9MPa)	Element Volume (3.9MPa-4.0MPa)	Element Volume (4.0MPa-4.1MPa)	Element Volume (4.1MPa-4.2MPa)	Element Volume (4.2MPa-4.3MPa)	Element Volume (4.3MPa-4.4MPa)	Element Volume (4.4MPa-4.5MPa)	Element Volume (4.5MPa-4.6MPa)	Element Volume (4.6MPa-4.7MPa)	Element Volume (4.7MPa-4.8MPa)	Element Volume (4.8MPa-4.9MPa)
0.1	2916.91	0	0	0	0	0	0	0	0	0	0	0	0	0	0	0	0	0	0	0	0	0	0	0	0	0	0	0	0	0	0	0	0	0	0	0	0	0	0	0	0	0	0	0	0	0	0	0	0
0.2	2888.23	0	0	0	0	0	0	0	0	0	0	0	0	0	0	0	0	0	0	0	0	0	0	0	0	0	0	0	0	0	0	0	0	0	0	0	0	0	0	0	0	0	0	0	0	0	0	0	0
0.3	2859.54	0	0	0	0	0	0	0	0	0	0	0	0	0	0	0	0	0	0	0	0	0	0	0	0	0	0	0	0	0	0	0	0	0	0	0	0	0	0	0	0	0	0	0	0	0	0	0	0
0.4	2830.83	0	0	0	0	0	0	0	0	0	0	0	0	0	0	0	0	0	0	0	0	0	0	0	0	0	0	0	0	0	0	0	0	0	0	0	0	0	0	0	0	0	0	0	0	0	0	0	0
0.5	2802.12	0	0	0	0	0	0	0	0	0	0	0	0	0	0	0	0	0	0	0	0	0	0	0	0	0	0	0	0	0	0	0	0	0	0	0	0	0	0	0	0	0	0	0	0	0	0	0	0
0.6	2773.38	0	0	0	0	0	0	0	0	0	0	0	0	0	0	0	0	0	0	0	0	0	0	0	0	0	0	0	0	0	0	0	0	0	0	0	0	0	0	0	0	0	0	0	0	0	0	0	0
0.7	2744.63	0	0	0	0	0	0	0	0	0	0	0	0	0	0	0	0	0	0	0	0	0	0	0	0	0	0	0	0	0	0	0	0	0	0	0	0	0	0	0	0	0	0	0	0	0	0	0	0
0.8	2715.79	0	0	0	0	0	0	0	0	0	0	0	0	0	0	0	0	0	0	0	0	0	0	0	0	0	0	0	0	0	0	0	0	0	0	0	0	0	0	0	0	0	0	0	0	0	0	0	0
0.9	2686.83	0	0	0	0	0	0	0	0	0	0	0	0	0	0	0	0	0	0	0	0	0	0	0	0	0	0	0	0	0	0	0	0	0	0	0	0	0	0	0	0	0	0	0	0	0	0	0	0
1	2657.77	0	0	0	0	0	0	0	0	0	0	0	0	0	0	0	0	0	0	0	0	0	0	0	0	0	0	0	0	0	0	0	0	0	0	0	0	0	0	0	0	0	0	0	0	0	0	0	0
1.1	2628.63	0	0	0	0	0	0	0	0	0	0	0	0	0	0	0	0	0	0	0	0	0	0	0	0	0	0	0	0	0	0	0	0	0	0	0	0	0	0	0	0	0	0	0	0	0	0	0	0
1.2	2599.09	0	0	0	0	0	0	0	0	0	0	0	0	0	0	0	0	0	0	0	0	0	0	0	0	0	0	0	0	0	0	0	0	0	0	0	0	0	0	0	0	0	0	0	0	0	0	0	0
1.3	2569.26	0	0	0	0	0	0	0	0	0	0	0	0	0	0	0	0	0	0	0	0	0	0	0	0	0	0	0	0	0	0	0	0	0	0	0	0	0	0	0	0	0	0	0	0	0	0	0	0
1.4	2539.31	0	0	0	0	0	0	0	0	0	0	0	0	0	0	0	0	0	0	0	0	0	0	0	0	0	0	0	0	0	0	0	0	0	0	0	0	0	0	0	0	0	0	0	0	0	0	0	0
1.5	2509.28	0	0	0	0	0	0	0	0	0	0	0	0	0	0	0	0	0	0	0	0	0	0	0	0	0	0	0	0	0	0	0	0	0	0	0	0	0	0	0	0	0	0	0	0	0	0	0	0
1.6	2479.26	0	0	0	0	0	0	0	0	0	0	0	0	0	0	0	0	0	0	0	0	0	0	0	0	0	0	0	0	0	0	0	0	0	0	0	0	0	0	0	0	0	0	0	0	0	0	0	0
1.7	2449.26	0	0	0	0	0	0	0	0	0	0	0	0	0	0	0	0	0	0	0	0	0	0	0	0	0	0	0	0	0	0	0	0	0	0	0	0	0	0	0	0	0	0	0	0	0	0	0	0
1.8	2419.33	0	0	0	0	0	0	0	0	0	0	0	0	0	0	0	0	0	0	0	0	0	0	0	0	0	0	0	0	0	0	0	0	0	0	0	0	0	0	0	0	0	0	0	0	0	0	0	0
1.9	2369.04	20.4653	0	0	0	0	0	0	0	0	0	0	0	0	0	0	0	0	0	0	0	0	0	0	0	0	0	0	0	0	0	0	0	0	0	0	0	0	0	0	0	0	0	0	0	0	0	0	0
2	2330.89	28.9232	0	0	0	0	0	0	0	0	0	0	0	0	0	0	0	0	0	0	0	0	0	0	0	0	0	0	0	0	0	0	0	0	0	0	0	0	0	0	0	0	0	0	0	0	0	0	0
2.1	2236.51	93.782	0	0	0	0	0	0	0	0	0	0	0	0	0	0	0	0	0	0	0	0	0	0	0	0	0	0	0	0	0	0	0	0	0	0	0	0	0	0	0	0	0	0	0	0	0	0	0
2.2	1793.96	507.023	0	0	0	0	0	0	0	0	0	0	0	0	0	0	0	0	0	0	0	0	0	0	0	0	0	0	0	0	0	0	0	0	0	0	0	0	0	0	0	0	0	0	0	0	0	0	0
2.3	1674.74	597.199	0	0	0	0	0	0	0	0	0	0	0	0	0	0	0	0	0	0	0	0	0	0	0	0	0	0	0	0	0	0	0	0	0	0	0	0	0	0	0	0	0	0	0	0	0	0	0
2.4	1616.63	623.56	3.0179	0	0	0	0	0	0	0	0	0	0	0	0	0	0	0	0	0	0	0	0	0	0	0	0	0	0	0	0	0	0	0	0	0	0	0	0	0	0	0	0	0	0	0	0	0	0
2.5	1550.58	639.936	24.2744	0	0	0	0	0	0	0	0	0	0	0	0	0	0	0	0	0	0	0	0	0	0	0	0	0	0	0	0	0	0	0	0	0	0	0	0	0	0	0	0	0	0	0	0	0	0
2.6	1500.92	605.144	80.649	0	0	0	0	0	0	0	0	0	0	0	0	0	0	0	0	0	0	0	0	0	0	0	0	0	0	0	0	0	0	0	0	0	0	0	0	0	0	0	0	0	0	0	0	0	0
2.7	1421.57	305.819	416.372	15.3514	0	0	0	0	0	0	0	0	0	0	0	0	0	0	0	0	0	0	0	0	0	0	0	0	0	0	0	0	0	0	0	0	0	0	0	0	0	0	0	0	0	0	0	0	0
2.8	1408.91	219.903	481.465	21.7806	0	0	0	0	0	0	0	0	0	0	0	0	0	0	0	0	0	0	0	0	0	0	0	0	0	0	0	0	0	0	0	0	0	0	0	0	0	0	0	0	0	0	0	0	0
2.9	1385.15	238.6	213.01	248.369	20.5138	0	0	0	0	0	0	0	0	0	0	0	0	0	0	0	0	0	0	0	0	0	0	0	0	0	0	0	0	0	0	0	0	0	0	0	0	0	0	0	0	0	0	0	0
3	1388.63	181.848	95.4223	386.92	15.5996	11.534	0	0	0	0	0	0	0	0	0	0	0	0	0	0	0	0	0	0	0	0	0	0	0	0	0	0	0	0	0	0	0	0	0	0	0	0	0	0	0	0	0	0	0
3.1	1392.97	177.251	48.0494	70.8049	345.39	9.3284	11.3306	0	0	0	0	0	0	0	0	0	0	0	0	0	0	0	0	0	0	0	0	0	0	0	0	0	0	0	0	0	0	0	0	0	0	0	0	0	0	0	0	0	0
3.2	1385.84	103.261	127.906	0.9255	103.806	287.387	4.5107	17.6607	0	0	0	0	0	0	0	0	0	0	0	0	0	0	0	0	0	0	0	0	0	0	0	0	0	0	0	0	0	0	0	0	0	0	0	0	0	0	0	0	0
3.3	1392.59	47.1813	133.234	43.9584	2.75677	70.9711	247.175	54.1	6.8559	9.8491	0	0	0	0	0	0	0	0	0	0	0	0	0	0	0	0	0	0	0	0	0	0	0	0	0	0	0	0	0	0	0	0	0	0	0	0	0	0	0
3.4	1388.3	47.035	141.171	0	41.9052	0	52.8556	96.491	186.376	17.6439	0.809	14.9386	0	0	0	0	0	0	0	0	0	0	0	0	0	0	0	0	0	0	0	0	0	0	0	0	0	0	0	0	0	0	0	0	0	0	0	0	0
3.5	1398.44	34.6461	74.9367	73.8298	39.8484	0	0	3.60789	52.813	77.0913	133.583	63.236	1.4003	3.9857	10.803	0	0	0	0	0	0	0	0	0	0	0	0	0	0	0	0	0	0	0	0	0	0	0	0	0	0	0	0	0	0	0	0	0	0
3.6	1398.21	46.4651	53.2231	84.0648	7.6041	9.4604	28.3291	0	0	2.91526	34.3945	28.8597	69.6128	91.7613	78.1148	4.2365	0.2059	3.1063	10.7227	0	0	0	0	0	0	0	0	0	0	0	0	0	0	0	0	0	0	0	0	0	0	0	0	0	0	0	0	0	0
3.7	1413.75	45.5129	10.4812	62.0603	68.6928	0	0	35.7304	0	0	0	0	2.72651	22.7436	26.1846	19.3514	47.3098	57.1467	60.3123	49.6111	2.9053	0.1916	0	5.0351	7.83351	0	0	0	0	0	0	0	0	0	0	0	0	0	0	0	0	0	0	0	0	0	0	0	0
3.8	1433.49	34.4636	10.1413	52.5554	19.0256	57.5872	8.7164	0	0	33.674	0	0	0	0	0	0	1.90078	3.74907	19.7461	23.5322	13.1822	27.4773	27.1966	29.6309	33.4447	50.136	31.4491	4.9084	0.53495	0	0	3.7447	4.40805	3.75535	0	0	0	0	0	0	0	0	0	0	0	0	0	0	0
3.9	1459.71	33.8259	9.9394	9.7569	61.0915	0	24.5695	39.5678	0	0	0	23.394	8.22883	0	0	0	0	0	0	0	0	0.742916	0.64735	1.6627	2.17017	18.4021	12.4181	15.8834	10.3793	19.6866	16.8772	11.5543	7.9386	26.9958	21.3092	26.1443	36.1045	12.0646	4.16166	0	0.16328	0	0	2.39031	2.10499	3.00104	3.03816	0.412669	0
4	1496.83	27.4657	15.5568	0	43.7362	26.6886	0	0	24.6508	37.7085	0	0	0	0	0	29.5841	0	0	0	0	0	0	0	0	0	0	0	0	0	0	0.90853	0.37009	0.50683	2.33724	0.95039	0.66813	14.7165	11.7689	13.4798	5.1099	7.1573	12.8223	9.75551	11.2669	7.29874	5.02265	3.64767	5.46327	9.16029
[truncated: 46 more columns]

## Sheet: 2.5 (Lower)-2.5 (Upper), Lower
Compression Distance (mm)	Element Volume (0.0MPa-0.1MPa)	Element Volume (0.1MPa-0.2MPa)	Element Volume (0.2MPa-0.3MPa)	Element Volume (0.3MPa-0.4MPa)	Element Volume (0.4MPa-0.5MPa)	Element Volume (0.5MPa-0.6MPa)	Element Volume (0.6MPa-0.7MPa)	Element Volume (0.7MPa-0.8MPa)	Element Volume (0.8MPa-0.9MPa)	Element Volume (0.9MPa-1.0MPa)	Element Volume (1.0MPa-1.1MPa)	Element Volume (1.1MPa-1.2MPa)	Element Volume (1.2MPa-1.3MPa)	Element Volume (1.3MPa-1.4MPa)	Element Volume (1.4MPa-1.5MPa)	Element Volume (1.5MPa-1.6MPa)	Element Volume (1.6MPa-1.7MPa)	Element Volume (1.7MPa-1.8MPa)	Element Volume (1.8MPa-1.9MPa)	Element Volume (1.9MPa-2.0MPa)	Element Volume (2.0MPa-2.1MPa)	Element Volume (2.1MPa-2.2MPa)	Element Volume (2.2MPa-2.3MPa)	Element Volume (2.3MPa-2.4MPa)	Element Volume (2.4MPa-2.5MPa)	Element Volume (2.5MPa-2.6MPa)	Element Volume (2.6MPa-2.7MPa)	Element Volume (2.7MPa-2.8MPa)	Element Volume (2.8MPa-2.9MPa)	Element Volume (2.9MPa-3.0MPa)	Element Volume (3.0MPa-3.1MPa)	Element Volume (3.1MPa-3.2MPa)	Element Volume (3.2MPa-3.3MPa)	Element Volume (3.3MPa-3.4MPa)	Element Volume (3.4MPa-3.5MPa)	Element Volume (3.5MPa-3.6MPa)	Element Volume (3.6MPa-3.7MPa)	Element Volume (3.7MPa-3.8MPa)	Element Volume (3.8MPa-3.9MPa)	Element Volume (3.9MPa-4.0MPa)	Element Volume (4.0MPa-4.1MPa)	Element Volume (4.1MPa-4.2MPa)	Element Volume (4.2MPa-4.3MPa)	Element Volume (4.3MPa-4.4MPa)	Element Volume (4.4MPa-4.5MPa)	Element Volume (4.5MPa-4.6MPa)	Element Volume (4.6MPa-4.7MPa)	Element Volume (4.7MPa-4.8MPa)	Element Volume (4.8MPa-4.9MPa)
0.1	2917.07	0	0	0	0	0	0	0	0	0	0	0	0	0	0	0	0	0	0	0	0	0	0	0	0	0	0	0	0	0	0	0	0	0	0	0	0	0	0	0	0	0	0	0	0	0	0	0	0
0.2	2888.88	0	0	0	0	0	0	0	0	0	0	0	0	0	0	0	0	0	0	0	0	0	0	0	0	0	0	0	0	0	0	0	0	0	0	0	0	0	0	0	0	0	0	0	0	0	0	0	0
0.3	2860.96	0	0	0	0	0	0	0	0	0	0	0	0	0	0	0	0	0	0	0	0	0	0	0	0	0	0	0	0	0	0	0	0	0	0	0	0	0	0	0	0	0	0	0	0	0	0	0	0
0.4	2833.35	0	0	0	0	0	0	0	0	0	0	0	0	0	0	0	0	0	0	0	0	0	0	0	0	0	0	0	0	0	0	0	0	0	0	0	0	0	0	0	0	0	0	0	0	0	0	0	0
0.5	2806.06	0	0	0	0	0	0	0	0	0	0	0	0	0	0	0	0	0	0	0	0	0	0	0	0	0	0	0	0	0	0	0	0	0	0	0	0	0	0	0	0	0	0	0	0	0	0	0	0
0.6	2779.13	0	0	0	0	0	0	0	0	0	0	0	0	0	0	0	0	0	0	0	0	0	0	0	0	0	0	0	0	0	0	0	0	0	0	0	0	0	0	0	0	0	0	0	0	0	0	0	0
0.7	2752.55	0	0	0	0	0	0	0	0	0	0	0	0	0	0	0	0	0	0	0	0	0	0	0	0	0	0	0	0	0	0	0	0	0	0	0	0	0	0	0	0	0	0	0	0	0	0	0	0
0.8	2726.34	0	0	0	0	0	0	0	0	0	0	0	0	0	0	0	0	0	0	0	0	0	0	0	0	0	0	0	0	0	0	0	0	0	0	0	0	0	0	0	0	0	0	0	0	0	0	0	0
0.9	2700.42	0	0	0	0	0	0	0	0	0	0	0	0	0	0	0	0	0	0	0	0	0	0	0	0	0	0	0	0	0	0	0	0	0	0	0	0	0	0	0	0	0	0	0	0	0	0	0	0
1	2674.85	0	0	0	0	0	0	0	0	0	0	0	0	0	0	0	0	0	0	0	0	0	0	0	0	0	0	0	0	0	0	0	0	0	0	0	0	0	0	0	0	0	0	0	0	0	0	0	0
1.1	2649.65	0	0	0	0	0	0	0	0	0	0	0	0	0	0	0	0	0	0	0	0	0	0	0	0	0	0	0	0	0	0	0	0	0	0	0	0	0	0	0	0	0	0	0	0	0	0	0	0
1.2	2624.31	0	0	0	0	0	0	0	0	0	0	0	0	0	0	0	0	0	0	0	0	0	0	0	0	0	0	0	0	0	0	0	0	0	0	0	0	0	0	0	0	0	0	0	0	0	0	0	0
1.3	2598.92	0	0	0	0	0	0	0	0	0	0	0	0	0	0	0	0	0	0	0	0	0	0	0	0	0	0	0	0	0	0	0	0	0	0	0	0	0	0	0	0	0	0	0	0	0	0	0	0
1.4	2573.83	0	0	0	0	0	0	0	0	0	0	0	0	0	0	0	0	0	0	0	0	0	0	0	0	0	0	0	0	0	0	0	0	0	0	0	0	0	0	0	0	0	0	0	0	0	0	0	0
1.5	2549.08	0	0	0	0	0	0	0	0	0	0	0	0	0	0	0	0	0	0	0	0	0	0	0	0	0	0	0	0	0	0	0	0	0	0	0	0	0	0	0	0	0	0	0	0	0	0	0	0
1.6	2508.28	16.4222	0	0	0	0	0	0	0	0	0	0	0	0	0	0	0	0	0	0	0	0	0	0	0	0	0	0	0	0	0	0	0	0	0	0	0	0	0	0	0	0	0	0	0	0	0	0	0
1.7	2484.78	15.9499	0	0	0	0	0	0	0	0	0	0	0	0	0	0	0	0	0	0	0	0	0	0	0	0	0	0	0	0	0	0	0	0	0	0	0	0	0	0	0	0	0	0	0	0	0	0	0
1.8	2453.41	23.7986	0	0	0	0	0	0	0	0	0	0	0	0	0	0	0	0	0	0	0	0	0	0	0	0	0	0	0	0	0	0	0	0	0	0	0	0	0	0	0	0	0	0	0	0	0	0	0
1.9	2403.26	50.9301	0	0	0	0	0	0	0	0	0	0	0	0	0	0	0	0	0	0	0	0	0	0	0	0	0	0	0	0	0	0	0	0	0	0	0	0	0	0	0	0	0	0	0	0	0	0	0
2	2333.34	98.3788	0	0	0	0	0	0	0	0	0	0	0	0	0	0	0	0	0	0	0	0	0	0	0	0	0	0	0	0	0	0	0	0	0	0	0	0	0	0	0	0	0	0	0	0	0	0	0
2.1	2115.8	294.06	0	0	0	0	0	0	0	0	0	0	0	0	0	0	0	0	0	0	0	0	0	0	0	0	0	0	0	0	0	0	0	0	0	0	0	0	0	0	0	0	0	0	0	0	0	0	0
2.2	1812.43	562.587	13.6613	0	0	0	0	0	0	0	0	0	0	0	0	0	0	0	0	0	0	0	0	0	0	0	0	0	0	0	0	0	0	0	0	0	0	0	0	0	0	0	0	0	0	0	0	0	0
2.3	1735.5	619.541	13.2076	0	0	0	0	0	0	0	0	0	0	0	0	0	0	0	0	0	0	0	0	0	0	0	0	0	0	0	0	0	0	0	0	0	0	0	0	0	0	0	0	0	0	0	0	0	0
2.4	1689.53	637.77	21.3648	0	0	0	0	0	0	0	0	0	0	0	0	0	0	0	0	0	0	0	0	0	0	0	0	0	0	0	0	0	0	0	0	0	0	0	0	0	0	0	0	0	0	0	0	0	0
2.5	1678.58	570.714	72.7504	7.96414	0	0	0	0	0	0	0	0	0	0	0	0	0	0	0	0	0	0	0	0	0	0	0	0	0	0	0	0	0	0	0	0	0	0	0	0	0	0	0	0	0	0	0	0	0
2.6	1651.81	447.026	201.721	11.8338	0	0	0	0	0	0	0	0	0	0	0	0	0	0	0	0	0	0	0	0	0	0	0	0	0	0	0	0	0	0	0	0	0	0	0	0	0	0	0	0	0	0	0	0	0
2.7	1595.66	237.386	431.958	22.3291	8.66835	0	0	0	0	0	0	0	0	0	0	0	0	0	0	0	0	0	0	0	0	0	0	0	0	0	0	0	0	0	0	0	0	0	0	0	0	0	0	0	0	0	0	0	0
2.8	1606.56	166.285	431.692	65.507	10.8973	0	0	0	0	0	0	0	0	0	0	0	0	0	0	0	0	0	0	0	0	0	0	0	0	0	0	0	0	0	0	0	0	0	0	0	0	0	0	0	0	0	0	0	0
2.9	1605.01	161.686	191.84	260.523	37.9013	10.4243	0	0	0	0	0	0	0	0	0	0	0	0	0	0	0	0	0	0	0	0	0	0	0	0	0	0	0	0	0	0	0	0	0	0	0	0	0	0	0	0	0	0	0
3	1619.51	132.494	59.7327	344.991	74.465	14.3742	9.63595	0.312476	0	0	0	0	0	0	0	0	0	0	0	0	0	0	0	0	0	0	0	0	0	0	0	0	0	0	0	0	0	0	0	0	0	0	0	0	0	0	0	0	0
3.1	1621.96	143.259	49.672	40.5851	304.452	62.962	13.193	4.20283	5.2679	0	0	0	0	0	0	0	0	0	0	0	0	0	0	0	0	0	0	0	0	0	0	0	0	0	0	0	0	0	0	0	0	0	0	0	0	0	0	0	0
3.2	1640.84	57.9513	109.638	20.4175	89.758	236.781	45.5788	27.8111	0	5.02743	3.96522	0	0	0	0	0	0	0	0	0	0	0	0	0	0	0	0	0	0	0	0	0	0	0	0	0	0	0	0	0	0	0	0	0	0	0	0	0	0
3.3	1662.16	25.821	110.585	46.7758	1.50466	54.3099	180.936	103.562	28.0993	10.1964	0	3.7858	4.72989	0	0	0	0	0	0	0	0	0	0	0	0	0	0	0	0	0	0	0	0	0	0	0	0	0	0	0	0	0	0	0	0	0	0	0	0
3.4	1679.81	31.6076	107.954	12.9242	32.4567	0	23.7119	112.362	148.224	36.7768	21.6713	14.4867	0	0	3.57789	3.35682	1.10634	0	0	0	0	0	0	0	0	0	0	0	0	0	0	0	0	0	0	0	0	0	0	0	0	0	0	0	0	0	0	0	0
3.5	1699.12	39.0442	31.6493	78.3652	39.4453	0	0	4.04891	26.9497	90.8727	76.1805	86.667	24.1488	14.8475	12.0877	0	0	0	3.37089	2.39998	1.79846	0	0	0	0	0	0	0	0	0	0	0	0	0	0	0	0	0	0	0	0	0	0	0	0	0	0	0	0
3.6	1730.75	26.8193	43.2988	49.9502	34.0395	27.6579	2.25443	0	0	3.74416	13.8226	41.5557	66.3102	47.4137	86.0512	19.3701	12.4127	10.9595	12.6804	0	0	0	0	2.52564	1.45533	2.05601	1.06301	0	0	0	0	0	0	0	0	0	0	0	0	0	0	0	0	0	0	0	0	0	0
3.7	1767.48	19.6787	17.7841	32.2406	73.2062	8.25999	10.3154	18.3657	0	0	0	0	3.51476	11.1321	18.1492	41.1801	34.7367	46.1873	33.5182	55.1659	14.4788	11.9745	3.95749	12.7402	6.05189	0	0	0	0	0	1.59056	1.3689	1.0574	1.04443	1.57189	0	0	0	0	0	0	0	0	0	0	0	0	0	0
3.8	1810.98	14.154	22.5954	32.7506	0	65.1578	13.9744	10.0594	8.84057	8.59283	0	0	0	0	0	0	3.08117	5.47055	7.51312	15.6979	31.0183	29.452	12.6961	36.0863	19.2821	29.335	32.6757	12.6722	8.83609	7.87444	1.54324	9.1411	4.75184	4.07957	0	0	0	0	0	0	1.48079	0.718134	0.556023	0.709539	0.54776	1.2354	0.920726	0	0
3.9	1864.54	14.0951	11.6328	10.4054	33.4626	0	27.558	49.5446	0	9.85653	0	16.5139	0	0	0	0	0	0	0	0	0	0	2.07154	2.07925	8.09163	2.95559	8.74357	16.9914	23.7072	19.6019	8.85837	7.46585	12.4594	20.94	18.4314	13.9273	19.8811	20.6215	9.21694	7.59384	5.17228	3.42378	0.924511	7.5055	3.75251	1.95052	3.19284	0	0
4	1928.06	19.8328	11.4382	10.1121	34.4431	0	0	13.2092	24.7066	37.6636	0	9.73284	0	3.088	12.5305	0	0	0	0	0	0	0	0	0	0	0	0	0	0	0	0.58334	1.2664	1.34318	2.65449	5.64654	2.12307	4.39691	4.75192	8.92997	17.0134	11.3247	15.5139	4.77689	4.56191	3.51046	6.38395	8.27863	2.73725	6.70841
[truncated: 46 more columns]

## Sheet: 1.5 (Lower)-2.5 (Upper), Upper
Compression Distance (mm)	Element Volume (0.0MPa-0.1MPa)	Element Volume (0.1MPa-0.2MPa)	Element Volume (0.2MPa-0.3MPa)	Element Volume (0.3MPa-0.4MPa)	Element Volume (0.4MPa-0.5MPa)	Element Volume (0.5MPa-0.6MPa)	Element Volume (0.6MPa-0.7MPa)	Element Volume (0.7MPa-0.8MPa)	Element Volume (0.8MPa-0.9MPa)	Element Volume (0.9MPa-1.0MPa)	Element Volume (1.0MPa-1.1MPa)	Element Volume (1.1MPa-1.2MPa)	Element Volume (1.2MPa-1.3MPa)	Element Volume (1.3MPa-1.4MPa)	Element Volume (1.4MPa-1.5MPa)	Element Volume (1.5MPa-1.6MPa)	Element Volume (1.6MPa-1.7MPa)	Element Volume (1.7MPa-1.8MPa)	Element Volume (1.8MPa-1.9MPa)	Element Volume (1.9MPa-2.0MPa)	Element Volume (2.0MPa-2.1MPa)	Element Volume (2.1MPa-2.2MPa)	Element Volume (2.2MPa-2.3MPa)	Element Volume (2.3MPa-2.4MPa)	Element Volume (2.4MPa-2.5MPa)	Element Volume (2.5MPa-2.6MPa)	Element Volume (2.6MPa-2.7MPa)	Element Volume (2.7MPa-2.8MPa)	Element Volume (2.8MPa-2.9MPa)	Element Volume (2.9MPa-3.0MPa)	Element Volume (3.0MPa-3.1MPa)	Element Volume (3.1MPa-3.2MPa)	Element Volume (3.2MPa-3.3MPa)	Element Volume (3.3MPa-3.4MPa)	Element Volume (3.4MPa-3.5MPa)	Element Volume (3.5MPa-3.6MPa)	Element Volume (3.6MPa-3.7MPa)	Element Volume (3.7MPa-3.8MPa)	Element Volume (3.8MPa-3.9MPa)	Element Volume (3.9MPa-4.0MPa)	Element Volume (4.0MPa-4.1MPa)	Element Volume (4.1MPa-4.2MPa)	Element Volume (4.2MPa-4.3MPa)	Element Volume (4.3MPa-4.4MPa)	Element Volume (4.4MPa-4.5MPa)	Element Volume (4.5MPa-4.6MPa)	Element Volume (4.6MPa-4.7MPa)	Element Volume (4.7MPa-4.8MPa)	Element Volume (4.8MPa-4.9MPa)
0.1	1746.94	0	0	0	0	0	0	0	0	0	0	0	0	0	0	0	0	0	0	0	0	0	0	0	0	0	0	0	0	0	0	0	0	0	0	0	0	0	0	0	0	0	0	0	0	0	0	0	0
0.2	1726.56	0	0	0	0	0	0	0	0	0	0	0	0	0	0	0	0	0	0	0	0	0	0	0	0	0	0	0	0	0	0	0	0	0	0	0	0	0	0	0	0	0	0	0	0	0	0	0	0
0.3	1706.19	0	0	0	0	0	0	0	0	0	0	0	0	0	0	0	0	0	0	0	0	0	0	0	0	0	0	0	0	0	0	0	0	0	0	0	0	0	0	0	0	0	0	0	0	0	0	0	0
0.4	1685.88	0	0	0	0	0	0	0	0	0	0	0	0	0	0	0	0	0	0	0	0	0	0	0	0	0	0	0	0	0	0	0	0	0	0	0	0	0	0	0	0	0	0	0	0	0	0	0	0
0.5	1665.62	0	0	0	0	0	0	0	0	0	0	0	0	0	0	0	0	0	0	0	0	0	0	0	0	0	0	0	0	0	0	0	0	0	0	0	0	0	0	0	0	0	0	0	0	0	0	0	0
0.6	1645.4	0	0	0	0	0	0	0	0	0	0	0	0	0	0	0	0	0	0	0	0	0	0	0	0	0	0	0	0	0	0	0	0	0	0	0	0	0	0	0	0	0	0	0	0	0	0	0	0
0.7	1625.22	0	0	0	0	0	0	0	0	0	0	0	0	0	0	0	0	0	0	0	0	0	0	0	0	0	0	0	0	0	0	0	0	0	0	0	0	0	0	0	0	0	0	0	0	0	0	0	0
0.8	1605.02	0	0	0	0	0	0	0	0	0	0	0	0	0	0	0	0	0	0	0	0	0	0	0	0	0	0	0	0	0	0	0	0	0	0	0	0	0	0	0	0	0	0	0	0	0	0	0	0
0.9	1584.79	0	0	0	0	0	0	0	0	0	0	0	0	0	0	0	0	0	0	0	0	0	0	0	0	0	0	0	0	0	0	0	0	0	0	0	0	0	0	0	0	0	0	0	0	0	0	0	0
1	1564.35	0	0	0	0	0	0	0	0	0	0	0	0	0	0	0	0	0	0	0	0	0	0	0	0	0	0	0	0	0	0	0	0	0	0	0	0	0	0	0	0	0	0	0	0	0	0	0	0
1.1	1543.66	0	0	0	0	0	0	0	0	0	0	0	0	0	0	0	0	0	0	0	0	0	0	0	0	0	0	0	0	0	0	0	0	0	0	0	0	0	0	0	0	0	0	0	0	0	0	0	0
1.2	1522.95	0	0	0	0	0	0	0	0	0	0	0	0	0	0	0	0	0	0	0	0	0	0	0	0	0	0	0	0	0	0	0	0	0	0	0	0	0	0	0	0	0	0	0	0	0	0	0	0
1.3	1502.27	0	0	0	0	0	0	0	0	0	0	0	0	0	0	0	0	0	0	0	0	0	0	0	0	0	0	0	0	0	0	0	0	0	0	0	0	0	0	0	0	0	0	0	0	0	0	0	0
1.4	1481.63	0	0	0	0	0	0	0	0	0	0	0	0	0	0	0	0	0	0	0	0	0	0	0	0	0	0	0	0	0	0	0	0	0	0	0	0	0	0	0	0	0	0	0	0	0	0	0	0
1.5	1461.08	0	0	0	0	0	0	0	0	0	0	0	0	0	0	0	0	0	0	0	0	0	0	0	0	0	0	0	0	0	0	0	0	0	0	0	0	0	0	0	0	0	0	0	0	0	0	0	0
1.6	1404.91	35.7455	0	0	0	0	0	0	0	0	0	0	0	0	0	0	0	0	0	0	0	0	0	0	0	0	0	0	0	0	0	0	0	0	0	0	0	0	0	0	0	0	0	0	0	0	0	0	0
1.7	1336.79	83.596	0	0	0	0	0	0	0	0	0	0	0	0	0	0	0	0	0	0	0	0	0	0	0	0	0	0	0	0	0	0	0	0	0	0	0	0	0	0	0	0	0	0	0	0	0	0	0
1.8	1083.78	316.522	0	0	0	0	0	0	0	0	0	0	0	0	0	0	0	0	0	0	0	0	0	0	0	0	0	0	0	0	0	0	0	0	0	0	0	0	0	0	0	0	0	0	0	0	0	0	0
1.9	1020.03	360.412	0	0	0	0	0	0	0	0	0	0	0	0	0	0	0	0	0	0	0	0	0	0	0	0	0	0	0	0	0	0	0	0	0	0	0	0	0	0	0	0	0	0	0	0	0	0	0
2	1016.8	334.477	9.4887	0	0	0	0	0	0	0	0	0	0	0	0	0	0	0	0	0	0	0	0	0	0	0	0	0	0	0	0	0	0	0	0	0	0	0	0	0	0	0	0	0	0	0	0	0	0
2.1	939.02	326.843	75.575	0	0	0	0	0	0	0	0	0	0	0	0	0	0	0	0	0	0	0	0	0	0	0	0	0	0	0	0	0	0	0	0	0	0	0	0	0	0	0	0	0	0	0	0	0	0
2.2	899.81	163.49	259.217	0	0	0	0	0	0	0	0	0	0	0	0	0	0	0	0	0	0	0	0	0	0	0	0	0	0	0	0	0	0	0	0	0	0	0	0	0	0	0	0	0	0	0	0	0	0
2.3	884.76	124.978	230.558	63.795	0	0	0	0	0	0	0	0	0	0	0	0	0	0	0	0	0	0	0	0	0	0	0	0	0	0	0	0	0	0	0	0	0	0	0	0	0	0	0	0	0	0	0	0	0
2.4	870.85	137.666	46.36	205.3	26.0718	0	0	0	0	0	0	0	0	0	0	0	0	0	0	0	0	0	0	0	0	0	0	0	0	0	0	0	0	0	0	0	0	0	0	0	0	0	0	0	0	0	0	0	0
2.5	874.64	103.681	29.7528	54.7581	180.697	25.62	0	0	0	0	0	0	0	0	0	0	0	0	0	0	0	0	0	0	0	0	0	0	0	0	0	0	0	0	0	0	0	0	0	0	0	0	0	0	0	0	0	0	0
2.6	879.23	101.033	28.2466	0	49.2501	134.192	47.801	13.1438	0	0	0	0	0	0	0	0	0	0	0	0	0	0	0	0	0	0	0	0	0	0	0	0	0	0	0	0	0	0	0	0	0	0	0	0	0	0	0	0	0
2.7	884.84	29.3229	69.169	26.734	0	36.0356	34.838	113.831	23.0737	19.8933	0	0	0	0	0	0	0	0	0	0	0	0	0	0	0	0	0	0	0	0	0	0	0	0	0	0	0	0	0	0	0	0	0	0	0	0	0	0	0
2.8	891.68	28.3037	67.785	0	25.2155	0	0	35.4665	20.8928	41.2011	85.5972	9.3644	18.4148	0	0	0	0	0	0	0	0	0	0	0	0	0	0	0	0	0	0	0	0	0	0	0	0	0	0	0	0	0	0	0	0	0	0	0	0
2.9	887.35	12.7542	63.082	30.7813	0	23.6927	0	0	0	3.45258	30.3841	15.7912	32.7964	15.2889	67.8867	11.4084	7.9518	9.2266	0	0	0	0	0	0	0	0	0	0	0	0	0	0	0	0	0	0	0	0	0	0	0	0	0	0	0	0	0	0	0
3	896.1	14.559	26.3023	35.7621	29.8216	0	22.1666	0	0	0	0	0	0	3.61239	16.5943	18.674	11.4545	20.5165	10.4346	9.8404	33.2217	35.4782	1.9235	6.2692	8.4331	0.9717	0	0	0	0	0	-1.35916	0	0	0	0	0	0	0	0	0	0	0	0	0	0	0	0	0
3.1	909.93	14.3136	25.3338	35.9239	0	29.0064	0	0	20.6402	0	0	0	0	0	0	0	0	0	0	2.92971	3.51173	13.0231	15.1067	6.5395	9.7038	11.5616	8.4835	3.19532	5.48039	5.5205	19.0658	-24.8813	16.7311	0.6832	3.74437	4.6871	3.09737	2.64104	0	0	0	0	0	0	0	0	0	0	0
3.2	928.33	14.1174	0	24.4111	36.3424	0	28.4296	0	0	0	0	19.1186	0	0	0	0	0	0	0	0	0	0	0	0	0	0	0	0	0.92598	1.38296	1.62537	12.2668	3.84824	11.615	9.8742	5.1524	5.6292	4.98996	4.87885	0	3.09927	2.60109	1.25066	3.70387	1.33051	2.30231	3.0614	9.6609	8.0086
[truncated: 46 more columns]

## Sheet: 1.5 (Lower)-2.5 (Upper), Lower
Compression Distance (mm)	Element Volume (0.0MPa-0.1MPa)	Element Volume (0.1MPa-0.2MPa)	Element Volume (0.2MPa-0.3MPa)	Element Volume (0.3MPa-0.4MPa)	Element Volume (0.4MPa-0.5MPa)	Element Volume (0.5MPa-0.6MPa)	Element Volume (0.6MPa-0.7MPa)	Element Volume (0.7MPa-0.8MPa)	Element Volume (0.8MPa-0.9MPa)	Element Volume (0.9MPa-1.0MPa)	Element Volume (1.0MPa-1.1MPa)	Element Volume (1.1MPa-1.2MPa)	Element Volume (1.2MPa-1.3MPa)	Element Volume (1.3MPa-1.4MPa)	Element Volume (1.4MPa-1.5MPa)	Element Volume (1.5MPa-1.6MPa)	Element Volume (1.6MPa-1.7MPa)	Element Volume (1.7MPa-1.8MPa)	Element Volume (1.8MPa-1.9MPa)	Element Volume (1.9MPa-2.0MPa)	Element Volume (2.0MPa-2.1MPa)	Element Volume (2.1MPa-2.2MPa)	Element Volume (2.2MPa-2.3MPa)	Element Volume (2.3MPa-2.4MPa)	Element Volume (2.4MPa-2.5MPa)	Element Volume (2.5MPa-2.6MPa)	Element Volume (2.6MPa-2.7MPa)	Element Volume (2.7MPa-2.8MPa)	Element Volume (2.8MPa-2.9MPa)	Element Volume (2.9MPa-3.0MPa)	Element Volume (3.0MPa-3.1MPa)	Element Volume (3.1MPa-3.2MPa)	Element Volume (3.2MPa-3.3MPa)	Element Volume (3.3MPa-3.4MPa)	Element Volume (3.4MPa-3.5MPa)	Element Volume (3.5MPa-3.6MPa)	Element Volume (3.6MPa-3.7MPa)	Element Volume (3.7MPa-3.8MPa)	Element Volume (3.8MPa-3.9MPa)	Element Volume (3.9MPa-4.0MPa)	Element Volume (4.0MPa-4.1MPa)	Element Volume (4.1MPa-4.2MPa)	Element Volume (4.2MPa-4.3MPa)	Element Volume (4.3MPa-4.4MPa)	Element Volume (4.4MPa-4.5MPa)	Element Volume (4.5MPa-4.6MPa)	Element Volume (4.6MPa-4.7MPa)	Element Volume (4.7MPa-4.8MPa)	Element Volume (4.8MPa-4.9MPa)
0.1	2911.73	0	0	0	0	0	0	0	0	0	0	0	0	0	0	0	0	0	0	0	0	0	0	0	0	0	0	0	0	0	0	0	0	0	0	0	0	0	0	0	0	0	0	0	0	0	0	0	0
0.2	2878.16	0	0	0	0	0	0	0	0	0	0	0	0	0	0	0	0	0	0	0	0	0	0	0	0	0	0	0	0	0	0	0	0	0	0	0	0	0	0	0	0	0	0	0	0	0	0	0	0
0.3	2844.9	0	0	0	0	0	0	0	0	0	0	0	0	0	0	0	0	0	0	0	0	0	0	0	0	0	0	0	0	0	0	0	0	0	0	0	0	0	0	0	0	0	0	0	0	0	0	0	0
0.4	2811.96	0	0	0	0	0	0	0	0	0	0	0	0	0	0	0	0	0	0	0	0	0	0	0	0	0	0	0	0	0	0	0	0	0	0	0	0	0	0	0	0	0	0	0	0	0	0	0	0
0.5	2779.39	0	0	0	0	0	0	0	0	0	0	0	0	0	0	0	0	0	0	0	0	0	0	0	0	0	0	0	0	0	0	0	0	0	0	0	0	0	0	0	0	0	0	0	0	0	0	0	0
0.6	2747.22	0	0	0	0	0	0	0	0	0	0	0	0	0	0	0	0	0	0	0	0	0	0	0	0	0	0	0	0	0	0	0	0	0	0	0	0	0	0	0	0	0	0	0	0	0	0	0	0
0.7	2715.44	0	0	0	0	0	0	0	0	0	0	0	0	0	0	0	0	0	0	0	0	0	0	0	0	0	0	0	0	0	0	0	0	0	0	0	0	0	0	0	0	0	0	0	0	0	0	0	0
0.8	2683.95	0	0	0	0	0	0	0	0	0	0	0	0	0	0	0	0	0	0	0	0	0	0	0	0	0	0	0	0	0	0	0	0	0	0	0	0	0	0	0	0	0	0	0	0	0	0	0	0
0.9	2652.8	0	0	0	0	0	0	0	0	0	0	0	0	0	0	0	0	0	0	0	0	0	0	0	0	0	0	0	0	0	0	0	0	0	0	0	0	0	0	0	0	0	0	0	0	0	0	0	0
1	2621.54	0	0	0	0	0	0	0	0	0	0	0	0	0	0	0	0	0	0	0	0	0	0	0	0	0	0	0	0	0	0	0	0	0	0	0	0	0	0	0	0	0	0	0	0	0	0	0	0
1.1	2589.93	0	0	0	0	0	0	0	0	0	0	0	0	0	0	0	0	0	0	0	0	0	0	0	0	0	0	0	0	0	0	0	0	0	0	0	0	0	0	0	0	0	0	0	0	0	0	0	0
1.2	2558.64	0	0	0	0	0	0	0	0	0	0	0	0	0	0	0	0	0	0	0	0	0	0	0	0	0	0	0	0	0	0	0	0	0	0	0	0	0	0	0	0	0	0	0	0	0	0	0	0
1.3	2527.68	0	0	0	0	0	0	0	0	0	0	0	0	0	0	0	0	0	0	0	0	0	0	0	0	0	0	0	0	0	0	0	0	0	0	0	0	0	0	0	0	0	0	0	0	0	0	0	0
1.4	2480.92	16.1966	0	0	0	0	0	0	0	0	0	0	0	0	0	0	0	0	0	0	0	0	0	0	0	0	0	0	0	0	0	0	0	0	0	0	0	0	0	0	0	0	0	0	0	0	0	0	0
1.5	2441.04	25.9874	0	0	0	0	0	0	0	0	0	0	0	0	0	0	0	0	0	0	0	0	0	0	0	0	0	0	0	0	0	0	0	0	0	0	0	0	0	0	0	0	0	0	0	0	0	0	0
1.6	2356.54	80.9445	0	0	0	0	0	0	0	0	0	0	0	0	0	0	0	0	0	0	0	0	0	0	0	0	0	0	0	0	0	0	0	0	0	0	0	0	0	0	0	0	0	0	0	0	0	0	0
1.7	2161.11	247.455	0	0	0	0	0	0	0	0	0	0	0	0	0	0	0	0	0	0	0	0	0	0	0	0	0	0	0	0	0	0	0	0	0	0	0	0	0	0	0	0	0	0	0	0	0	0	0
1.8	1796.95	583.455	0	0	0	0	0	0	0	0	0	0	0	0	0	0	0	0	0	0	0	0	0	0	0	0	0	0	0	0	0	0	0	0	0	0	0	0	0	0	0	0	0	0	0	0	0	0	0
1.9	1745.57	594.182	13.3362	0	0	0	0	0	0	0	0	0	0	0	0	0	0	0	0	0	0	0	0	0	0	0	0	0	0	0	0	0	0	0	0	0	0	0	0	0	0	0	0	0	0	0	0	0	0
2	1715.6	564.764	46.3235	0	0	0	0	0	0	0	0	0	0	0	0	0	0	0	0	0	0	0	0	0	0	0	0	0	0	0	0	0	0	0	0	0	0	0	0	0	0	0	0	0	0	0	0	0	0
2.1	1670.61	424.886	193.794	12.1857	0	0	0	0	0	0	0	0	0	0	0	0	0	0	0	0	0	0	0	0	0	0	0	0	0	0	0	0	0	0	0	0	0	0	0	0	0	0	0	0	0	0	0	0	0
2.2	1643.71	139.269	463.115	31.5037	0	0	0	0	0	0	0	0	0	0	0	0	0	0	0	0	0	0	0	0	0	0	0	0	0	0	0	0	0	0	0	0	0	0	0	0	0	0	0	0	0	0	0	0	0
2.3	1589.55	181.02	316.774	152.394	15.6085	0	0	0	0	0	0	0	0	0	0	0	0	0	0	0	0	0	0	0	0	0	0	0	0	0	0	0	0	0	0	0	0	0	0	0	0	0	0	0	0	0	0	0	0
2.4	1601.74	161.617	31.2215	372.274	53.4264	14.6879	0	0	0	0	0	0	0	0	0	0	0	0	0	0	0	0	0	0	0	0	0	0	0	0	0	0	0	0	0	0	0	0	0	0	0	0	0	0	0	0	0	0	0
2.5	1602.35	132.494	51.3527	57.0889	297.428	61.12	9.49547	5.45691	0	0	0	0	0	0	0	0	0	0	0	0	0	0	0	0	0	0	0	0	0	0	0	0	0	0	0	0	0	0	0	0	0	0	0	0	0	0	0	0	0
2.6	1605.63	142.711	49.4965	0	46.8154	201.162	111.441	33.5157	5.32434	5.11184	0	0	0	0	0	0	0	0	0	0	0	0	0	0	0	0	0	0	0	0	0	0	0	0	0	0	0	0	0	0	0	0	0	0	0	0	0	0	0
2.7	1626.42	40.3393	104.138	41.7524	0	12.3223	107.801	138.095	71.8831	33.7719	3.61634	5.56632	3.01599	0	0	0	0	0	0	0	0	0	0	0	0	0	0	0	0	0	0	0	0	0	0	0	0	0	0	0	0	0	0	0	0	0	0	0	0
2.8	1650.87	25.8542	108.67	32.7475	13.1794	0	0	17.0491	78.8984	83.8839	94.3018	31.0503	26.8487	8.69823	1.18566	3.98681	2.79498	0	0	0	0	0	0	0	0	0	0	0	0	0	0	0	0	0	0	0	0	0	0	0	0	0	0	0	0	0	0	0	0
2.9	1679.89	25.0771	31.757	86.9727	21.1761	9.96587	0	0	0	3.76822	15.8763	61.952	35.7398	59.2255	61.4113	37.2684	14.9205	20.6215	3.11554	0	3.27989	1.49903	2.48322	0.0915705	0	0	0	0	0	0	0	0	0	0	0	0	0	0	0	0	0	0	0	0	0	0	0	0	0
3	1708.61	19.1343	33.2801	10.4203	83.9014	10.6292	18.9373	0	0	0	0	0	0	3.61389	12.6476	31.7215	37.2868	24.3577	17.9831	28.0273	41.6143	39.8267	16.2736	11.9524	11.108	10.0119	0.560737	0	1.61834	1.39259	0.77539	1.35916	1.59347	0	0	0	0	0	0	0	0	0	0	0	0	0	0	0	0
3.1	1749.71	21.7594	11.2599	32.5547	4.63719	76.4746	0	10.2979	17.7546	0	0	0	0	0	0	0	0	0	1.09603	2.09074	7.72067	5.55337	18.4219	29.3537	20.2751	16.4078	10.0115	6.69991	4.56591	20.1382	27.5927	24.8813	21.3103	13.6492	4.88921	11.3009	2.87397	9.12996	2.02931	0	0	0.916788	1.27204	0.553069	0.705026	0	0.543511	0.765909	0.608557
3.2	1808.15	14.4826	17.9062	0.636871	32.7275	4.65425	33.3931	40.7582	1.01142	9.04249	8.46692	8.12772	0	0	0	0	0	0	0	0	0	0	0	0	0	0	0	0	1.76838	1.18035	2.72975	6.50585	2.25476	10.1773	10.8862	17.3799	16.0253	8.33694	5.55475	10.8695	5.26088	3.44152	3.51733	2.65912	2.36933	2.88942	10.9024	15.327	20.9859
[truncated: 46 more columns]

## Sheet: 2.5 (Lower)-1.5 (Upper), Upper
Compression Distance (mm)	Element Volume (0.0MPa-0.1MPa)	Element Volume (0.1MPa-0.2MPa)	Element Volume (0.2MPa-0.3MPa)	Element Volume (0.3MPa-0.4MPa)	Element Volume (0.4MPa-0.5MPa)	Element Volume (0.5MPa-0.6MPa)	Element Volume (0.6MPa-0.7MPa)	Element Volume (0.7MPa-0.8MPa)	Element Volume (0.8MPa-0.9MPa)	Element Volume (0.9MPa-1.0MPa)	Element Volume (1.0MPa-1.1MPa)	Element Volume (1.1MPa-1.2MPa)	Element Volume (1.2MPa-1.3MPa)	Element Volume (1.3MPa-1.4MPa)	Element Volume (1.4MPa-1.5MPa)	Element Volume (1.5MPa-1.6MPa)	Element Volume (1.6MPa-1.7MPa)	Element Volume (1.7MPa-1.8MPa)	Element Volume (1.8MPa-1.9MPa)	Element Volume (1.9MPa-2.0MPa)	Element Volume (2.0MPa-2.1MPa)	Element Volume (2.1MPa-2.2MPa)	Element Volume (2.2MPa-2.3MPa)	Element Volume (2.3MPa-2.4MPa)	Element Volume (2.4MPa-2.5MPa)	Element Volume (2.5MPa-2.6MPa)	Element Volume (2.6MPa-2.7MPa)	Element Volume (2.7MPa-2.8MPa)	Element Volume (2.8MPa-2.9MPa)	Element Volume (2.9MPa-3.0MPa)	Element Volume (3.0MPa-3.1MPa)	Element Volume (3.1MPa-3.2MPa)	Element Volume (3.2MPa-3.3MPa)	Element Volume (3.3MPa-3.4MPa)	Element Volume (3.4MPa-3.5MPa)	Element Volume (3.5MPa-3.6MPa)	Element Volume (3.6MPa-3.7MPa)	Element Volume (3.7MPa-3.8MPa)	Element Volume (3.8MPa-3.9MPa)	Element Volume (3.9MPa-4.0MPa)	Element Volume (4.0MPa-4.1MPa)	Element Volume (4.1MPa-4.2MPa)	Element Volume (4.2MPa-4.3MPa)	Element Volume (4.3MPa-4.4MPa)	Element Volume (4.4MPa-4.5MPa)	Element Volume (4.5MPa-4.6MPa)	Element Volume (4.6MPa-4.7MPa)	Element Volume (4.7MPa-4.8MPa)	Element Volume (4.8MPa-4.9MPa)
0.1	2911.57	0	0	0	0	0	0	0	0	0	0	0	0	0	0	0	0	0	0	0	0	0	0	0	0	0	0	0	0	0	0	0	0	0	0	0	0	0	0	0	0	0	0	0	0	0	0	0	0
0.2	2877.54	0	0	0	0	0	0	0	0	0	0	0	0	0	0	0	0	0	0	0	0	0	0	0	0	0	0	0	0	0	0	0	0	0	0	0	0	0	0	0	0	0	0	0	0	0	0	0	0
0.3	2843.48	0	0	0	0	0	0	0	0	0	0	0	0	0	0	0	0	0	0	0	0	0	0	0	0	0	0	0	0	0	0	0	0	0	0	0	0	0	0	0	0	0	0	0	0	0	0	0	0
0.4	2809.41	0	0	0	0	0	0	0	0	0	0	0	0	0	0	0	0	0	0	0	0	0	0	0	0	0	0	0	0	0	0	0	0	0	0	0	0	0	0	0	0	0	0	0	0	0	0	0	0
0.5	2775.32	0	0	0	0	0	0	0	0	0	0	0	0	0	0	0	0	0	0	0	0	0	0	0	0	0	0	0	0	0	0	0	0	0	0	0	0	0	0	0	0	0	0	0	0	0	0	0	0
0.6	2741.19	0	0	0	0	0	0	0	0	0	0	0	0	0	0	0	0	0	0	0	0	0	0	0	0	0	0	0	0	0	0	0	0	0	0	0	0	0	0	0	0	0	0	0	0	0	0	0	0
0.7	2706.99	0	0	0	0	0	0	0	0	0	0	0	0	0	0	0	0	0	0	0	0	0	0	0	0	0	0	0	0	0	0	0	0	0	0	0	0	0	0	0	0	0	0	0	0	0	0	0	0
0.8	2672.66	0	0	0	0	0	0	0	0	0	0	0	0	0	0	0	0	0	0	0	0	0	0	0	0	0	0	0	0	0	0	0	0	0	0	0	0	0	0	0	0	0	0	0	0	0	0	0	0
0.9	2638.12	0	0	0	0	0	0	0	0	0	0	0	0	0	0	0	0	0	0	0	0	0	0	0	0	0	0	0	0	0	0	0	0	0	0	0	0	0	0	0	0	0	0	0	0	0	0	0	0
1	2603.26	0	0	0	0	0	0	0	0	0	0	0	0	0	0	0	0	0	0	0	0	0	0	0	0	0	0	0	0	0	0	0	0	0	0	0	0	0	0	0	0	0	0	0	0	0	0	0	0
1.1	2567.91	0	0	0	0	0	0	0	0	0	0	0	0	0	0	0	0	0	0	0	0	0	0	0	0	0	0	0	0	0	0	0	0	0	0	0	0	0	0	0	0	0	0	0	0	0	0	0	0
1.2	2532.15	0	0	0	0	0	0	0	0	0	0	0	0	0	0	0	0	0	0	0	0	0	0	0	0	0	0	0	0	0	0	0	0	0	0	0	0	0	0	0	0	0	0	0	0	0	0	0	0
1.3	2496.34	0	0	0	0	0	0	0	0	0	0	0	0	0	0	0	0	0	0	0	0	0	0	0	0	0	0	0	0	0	0	0	0	0	0	0	0	0	0	0	0	0	0	0	0	0	0	0	0
1.4	2460.52	0	0	0	0	0	0	0	0	0	0	0	0	0	0	0	0	0	0	0	0	0	0	0	0	0	0	0	0	0	0	0	0	0	0	0	0	0	0	0	0	0	0	0	0	0	0	0	0
1.5	2424.78	0	0	0	0	0	0	0	0	0	0	0	0	0	0	0	0	0	0	0	0	0	0	0	0	0	0	0	0	0	0	0	0	0	0	0	0	0	0	0	0	0	0	0	0	0	0	0	0
1.6	2359.64	29.5386	0	0	0	0	0	0	0	0	0	0	0	0	0	0	0	0	0	0	0	0	0	0	0	0	0	0	0	0	0	0	0	0	0	0	0	0	0	0	0	0	0	0	0	0	0	0	0
1.7	2204.52	149.275	0	0	0	0	0	0	0	0	0	0	0	0	0	0	0	0	0	0	0	0	0	0	0	0	0	0	0	0	0	0	0	0	0	0	0	0	0	0	0	0	0	0	0	0	0	0	0
1.8	1759.64	559.074	0	0	0	0	0	0	0	0	0	0	0	0	0	0	0	0	0	0	0	0	0	0	0	0	0	0	0	0	0	0	0	0	0	0	0	0	0	0	0	0	0	0	0	0	0	0	0
1.9	1683.16	600.792	0	0	0	0	0	0	0	0	0	0	0	0	0	0	0	0	0	0	0	0	0	0	0	0	0	0	0	0	0	0	0	0	0	0	0	0	0	0	0	0	0	0	0	0	0	0	0
2	1676.3	556.078	17.1757	0	0	0	0	0	0	0	0	0	0	0	0	0	0	0	0	0	0	0	0	0	0	0	0	0	0	0	0	0	0	0	0	0	0	0	0	0	0	0	0	0	0	0	0	0	0
2.1	1577.11	509.623	128.992	0	0	0	0	0	0	0	0	0	0	0	0	0	0	0	0	0	0	0	0	0	0	0	0	0	0	0	0	0	0	0	0	0	0	0	0	0	0	0	0	0	0	0	0	0	0
2.2	1542.17	179.896	451.443	9.0811	0	0	0	0	0	0	0	0	0	0	0	0	0	0	0	0	0	0	0	0	0	0	0	0	0	0	0	0	0	0	0	0	0	0	0	0	0	0	0	0	0	0	0	0	0
2.3	1479.24	180.86	383.625	106.567	0	0	0	0	0	0	0	0	0	0	0	0	0	0	0	0	0	0	0	0	0	0	0	0	0	0	0	0	0	0	0	0	0	0	0	0	0	0	0	0	0	0	0	0	0
2.4	1454.58	202.06	51.4446	388.628	22.3086	0	0	0	0	0	0	0	0	0	0	0	0	0	0	0	0	0	0	0	0	0	0	0	0	0	0	0	0	0	0	0	0	0	0	0	0	0	0	0	0	0	0	0	0
2.5	1445.48	158.807	50.1681	74.7498	336.574	23.197	0	0	0	0	0	0	0	0	0	0	0	0	0	0	0	0	0	0	0	0	0	0	0	0	0	0	0	0	0	0	0	0	0	0	0	0	0	0	0	0	0	0	0
2.6	1438.09	167.998	47.7276	0	65.6311	231.877	91.4964	17.6153	0	0	0	0	0	0	0	0	0	0	0	0	0	0	0	0	0	0	0	0	0	0	0	0	0	0	0	0	0	0	0	0	0	0	0	0	0	0	0	0	0
2.7	1446.85	72.8566	90.1166	45.2818	0	31.9744	87.9448	182.032	60.3449	16.3958	0	0	0	0	0	0	0	0	0	0	0	0	0	0	0	0	0	0	0	0	0	0	0	0	0	0	0	0	0	0	0	0	0	0	0	0	0	0	0
2.8	1457.89	49.4859	108.615	42.8301	0	0	0	37.6632	54.1242	96.2949	121.916	25.5717	10.3854	4.78813	0	0	0	0	0	0	0	0	0	0	0	0	0	0	0	0	0	0	0	0	0	0	0	0	0	0	0	0	0	0	0	0	0	0	0
2.9	1471.91	36.4368	43.1621	73.8458	40.3734	0	0	0	0	2.91564	35.3872	41.3458	54.164	50.1853	87.2893	36.9326	0.6165	9.5481	4.40111	0	0	0	0	0	0	0	0	0	0	0	0	0	0	0	0	0	0	0	0	0	0	0	0	0	0	0	0	0	0
3	1477.85	26.2832	57.7026	6.5263	70.7957	9.6838	28.2292	0	0	0	0	0	0	2.84405	23.0107	30.333	28.9026	34.1019	14.5344	30.0829	41.4968	63.4871	13.1179	0.1866	5.2228	6.70134	0.80014	0	0	0	0	-1.65852	0	0	0	0	0	0	0	0	0	0	0	0	0	0	0	0	0
3.1	1502.44	24.1223	32.6647	32.4985	0	67.9547	0	9.10523	26.3456	0	0	0	0	0	0	0	0	0	0.85643	1.50658	3.42915	19.1263	26.3012	16.9925	18.7277	19.0936	9.93109	7.22494	6.95411	18.7204	29.288	-15.2526	34.102	6.98251	2.765	0	4.64774	3.2257	3.6255	0	0	0	0	0	0	0	0	0	0
3.2	1536.8	11.8404	22.6039	22.5459	31.3926	0	24.7817	40.7107	0	0	19.7461	13.2239	0	0	0	0	0	0	0	0	0	0	0	0	0	0	0	0.69508	0.30481	0.300635	2.14304	2.34352	9.27362	17.8187	18.6414	9.30903	8.5967	10.4042	10.6367	0	4.79098	4.43733	3.44624	5.61954	1.77561	3.65328	8.40291	15.4545	16.7405
[truncated: 46 more columns]

## Sheet: 2.5 (Lower)-1.5 (Upper), Lower
Compression Distance (mm)	Element Volume (0.0MPa-0.1MPa)	Element Volume (0.1MPa-0.2MPa)	Element Volume (0.2MPa-0.3MPa)	Element Volume (0.3MPa-0.4MPa)	Element Volume (0.4MPa-0.5MPa)	Element Volume (0.5MPa-0.6MPa)	Element Volume (0.6MPa-0.7MPa)	Element Volume (0.7MPa-0.8MPa)	Element Volume (0.8MPa-0.9MPa)	Element Volume (0.9MPa-1.0MPa)	Element Volume (1.0MPa-1.1MPa)	Element Volume (1.1MPa-1.2MPa)	Element Volume (1.2MPa-1.3MPa)	Element Volume (1.3MPa-1.4MPa)	Element Volume (1.4MPa-1.5MPa)	Element Volume (1.5MPa-1.6MPa)	Element Volume (1.6MPa-1.7MPa)	Element Volume (1.7MPa-1.8MPa)	Element Volume (1.8MPa-1.9MPa)	Element Volume (1.9MPa-2.0MPa)	Element Volume (2.0MPa-2.1MPa)	Element Volume (2.1MPa-2.2MPa)	Element Volume (2.2MPa-2.3MPa)	Element Volume (2.3MPa-2.4MPa)	Element Volume (2.4MPa-2.5MPa)	Element Volume (2.5MPa-2.6MPa)	Element Volume (2.6MPa-2.7MPa)	Element Volume (2.7MPa-2.8MPa)	Element Volume (2.8MPa-2.9MPa)	Element Volume (2.9MPa-3.0MPa)	Element Volume (3.0MPa-3.1MPa)	Element Volume (3.1MPa-3.2MPa)	Element Volume (3.2MPa-3.3MPa)	Element Volume (3.3MPa-3.4MPa)	Element Volume (3.4MPa-3.5MPa)	Element Volume (3.5MPa-3.6MPa)	Element Volume (3.6MPa-3.7MPa)	Element Volume (3.7MPa-3.8MPa)	Element Volume (3.8MPa-3.9MPa)	Element Volume (3.9MPa-4.0MPa)	Element Volume (4.0MPa-4.1MPa)	Element Volume (4.1MPa-4.2MPa)	Element Volume (4.2MPa-4.3MPa)	Element Volume (4.3MPa-4.4MPa)	Element Volume (4.4MPa-4.5MPa)	Element Volume (4.5MPa-4.6MPa)	Element Volume (4.6MPa-4.7MPa)	Element Volume (4.7MPa-4.8MPa)	Element Volume (4.8MPa-4.9MPa)
0.1	1747.15	0	0	0	0	0	0	0	0	0	0	0	0	0	0	0	0	0	0	0	0	0	0	0	0	0	0	0	0	0	0	0	0	0	0	0	0	0	0	0	0	0	0	0	0	0	0	0	0
0.2	1727.32	0	0	0	0	0	0	0	0	0	0	0	0	0	0	0	0	0	0	0	0	0	0	0	0	0	0	0	0	0	0	0	0	0	0	0	0	0	0	0	0	0	0	0	0	0	0	0	0
0.3	1707.87	0	0	0	0	0	0	0	0	0	0	0	0	0	0	0	0	0	0	0	0	0	0	0	0	0	0	0	0	0	0	0	0	0	0	0	0	0	0	0	0	0	0	0	0	0	0	0	0
0.4	1688.84	0	0	0	0	0	0	0	0	0	0	0	0	0	0	0	0	0	0	0	0	0	0	0	0	0	0	0	0	0	0	0	0	0	0	0	0	0	0	0	0	0	0	0	0	0	0	0	0
0.5	1670.29	0	0	0	0	0	0	0	0	0	0	0	0	0	0	0	0	0	0	0	0	0	0	0	0	0	0	0	0	0	0	0	0	0	0	0	0	0	0	0	0	0	0	0	0	0	0	0	0
0.6	1652.25	0	0	0	0	0	0	0	0	0	0	0	0	0	0	0	0	0	0	0	0	0	0	0	0	0	0	0	0	0	0	0	0	0	0	0	0	0	0	0	0	0	0	0	0	0	0	0	0
0.7	1634.74	0	0	0	0	0	0	0	0	0	0	0	0	0	0	0	0	0	0	0	0	0	0	0	0	0	0	0	0	0	0	0	0	0	0	0	0	0	0	0	0	0	0	0	0	0	0	0	0
0.8	1617.73	0	0	0	0	0	0	0	0	0	0	0	0	0	0	0	0	0	0	0	0	0	0	0	0	0	0	0	0	0	0	0	0	0	0	0	0	0	0	0	0	0	0	0	0	0	0	0	0
0.9	1601.19	0	0	0	0	0	0	0	0	0	0	0	0	0	0	0	0	0	0	0	0	0	0	0	0	0	0	0	0	0	0	0	0	0	0	0	0	0	0	0	0	0	0	0	0	0	0	0	0
1	1584.99	0	0	0	0	0	0	0	0	0	0	0	0	0	0	0	0	0	0	0	0	0	0	0	0	0	0	0	0	0	0	0	0	0	0	0	0	0	0	0	0	0	0	0	0	0	0	0	0
1.1	1568.89	0	0	0	0	0	0	0	0	0	0	0	0	0	0	0	0	0	0	0	0	0	0	0	0	0	0	0	0	0	0	0	0	0	0	0	0	0	0	0	0	0	0	0	0	0	0	0	0
1.2	1552.88	0	0	0	0	0	0	0	0	0	0	0	0	0	0	0	0	0	0	0	0	0	0	0	0	0	0	0	0	0	0	0	0	0	0	0	0	0	0	0	0	0	0	0	0	0	0	0	0
1.3	1537.32	0	0	0	0	0	0	0	0	0	0	0	0	0	0	0	0	0	0	0	0	0	0	0	0	0	0	0	0	0	0	0	0	0	0	0	0	0	0	0	0	0	0	0	0	0	0	0	0
1.4	1502.83	19.3897	0	0	0	0	0	0	0	0	0	0	0	0	0	0	0	0	0	0	0	0	0	0	0	0	0	0	0	0	0	0	0	0	0	0	0	0	0	0	0	0	0	0	0	0	0	0	0
1.5	1476.4	31.1954	0	0	0	0	0	0	0	0	0	0	0	0	0	0	0	0	0	0	0	0	0	0	0	0	0	0	0	0	0	0	0	0	0	0	0	0	0	0	0	0	0	0	0	0	0	0	0
1.6	1425.88	67.6384	0	0	0	0	0	0	0	0	0	0	0	0	0	0	0	0	0	0	0	0	0	0	0	0	0	0	0	0	0	0	0	0	0	0	0	0	0	0	0	0	0	0	0	0	0	0	0
1.7	1270.13	209.872	0	0	0	0	0	0	0	0	0	0	0	0	0	0	0	0	0	0	0	0	0	0	0	0	0	0	0	0	0	0	0	0	0	0	0	0	0	0	0	0	0	0	0	0	0	0	0
1.8	1122.56	344.569	0	0	0	0	0	0	0	0	0	0	0	0	0	0	0	0	0	0	0	0	0	0	0	0	0	0	0	0	0	0	0	0	0	0	0	0	0	0	0	0	0	0	0	0	0	0	0
1.9	1102.95	335.994	15.9985	0	0	0	0	0	0	0	0	0	0	0	0	0	0	0	0	0	0	0	0	0	0	0	0	0	0	0	0	0	0	0	0	0	0	0	0	0	0	0	0	0	0	0	0	0	0
2	1070.11	328.218	45.2136	0	0	0	0	0	0	0	0	0	0	0	0	0	0	0	0	0	0	0	0	0	0	0	0	0	0	0	0	0	0	0	0	0	0	0	0	0	0	0	0	0	0	0	0	0	0
2.1	1037.13	223.444	157.827	14.6487	0	0	0	0	0	0	0	0	0	0	0	0	0	0	0	0	0	0	0	0	0	0	0	0	0	0	0	0	0	0	0	0	0	0	0	0	0	0	0	0	0	0	0	0	0
2.2	1006.16	132.971	253.894	30.5556	0	0	0	0	0	0	0	0	0	0	0	0	0	0	0	0	0	0	0	0	0	0	0	0	0	0	0	0	0	0	0	0	0	0	0	0	0	0	0	0	0	0	0	0	0
2.3	1016.5	109.524	155.17	115.303	18.8121	0	0	0	0	0	0	0	0	0	0	0	0	0	0	0	0	0	0	0	0	0	0	0	0	0	0	0	0	0	0	0	0	0	0	0	0	0	0	0	0	0	0	0	0
2.4	1028.23	106.757	21.1878	171.524	63.7583	16.9768	0	0	0	0	0	0	0	0	0	0	0	0	0	0	0	0	0	0	0	0	0	0	0	0	0	0	0	0	0	0	0	0	0	0	0	0	0	0	0	0	0	0	0
2.5	1041.59	72.2428	31.8394	45.1122	135.554	58.8032	9.01702	9.04894	0	0	0	0	0	0	0	0	0	0	0	0	0	0	0	0	0	0	0	0	0	0	0	0	0	0	0	0	0	0	0	0	0	0	0	0	0	0	0	0	0
2.6	1056.81	70.6416	30.8718	0	40.9729	87.9795	70.0056	29.2762	7.10474	6.20919	0	0	0	0	0	0	0	0	0	0	0	0	0	0	0	0	0	0	0	0	0	0	0	0	0	0	0	0	0	0	0	0	0	0	0	0	0	0	0
2.7	1074.31	0	88.1634	10.9197	0	15.6045	53.1442	64.8159	41.8751	35.257	4.35458	6.75884	3.6715	0	0	0	0	0	0	0	0	0	0	0	0	0	0	0	0	0	0	0	0	0	0	0	0	0	0	0	0	0	0	0	0	0	0	0	0
2.8	1094.45	0	67.7658	29.0554	0	0	0	18.3511	39.1412	30.0871	50.0992	23.03	33.8506	5.07896	1.19116	5.10094	3.40625	0	0	0	0	0	0	0	0	0	0	0	0	0	0	0	0	0	0	0	0	0	0	0	0	0	0	0	0	0	0	0	0
2.9	1110.22	7.60392	35.8	45.8502	13.1279	0	0	0	0	4.54953	18.4029	26.9302	25.1422	8.03935	42.0067	15.7639	24.8201	14.7376	3.757	0	3.18853	2.63353	2.07819	1.06143	0	0	0	0	0	0	0	0	0	0	0	0	0	0	0	0	0	0	0	0	0	0	0	0	0
3	1130.3	15.0113	0	39.3762	41.0803	12.5724	0	0	0	0	0	0	0	4.46078	14.0296	16.4275	24.3411	8.75979	6.06807	2.94089	32.2895	12.2293	9.22409	18.0582	13.0535	5.83736	0.86169	0	1.9747	1.69895	0.945961	1.65852	0.922164	1.02162	0	0	0	0	0	0	0	0	0	0	0	0	0	0	0
3.1	1161.46	16.9029	0	35.9636	6.53397	37.1443	12.0514	0	0	0	0	0	0	0	0	0	0	0	2.10392	1.74993	7.67705	7.76333	12.5123	8.76184	15.3376	4.52516	4.19561	3.34426	1.45073	2.71905	18.851	15.2526	5.2763	6.69259	13.9577	6.0108	8.55696	5.40184	0.785626	0	0	1.80091	0.873258	0.675614	0.287083	0.573784	0.663709	0.841878	0.650539
3.2	1201.18	16.7293	0	0	36.4041	9.39089	33.5344	0	11.563	0	0	0	0	0	0	0	0	0	0	0	0	0	0	0	0	0	0	0.56228	1.9733	0.963385	3.32472	7.46116	2.01248	4.81459	8.62071	5.19237	14.5805	0.903017	2.27003	2.19246	3.05901	2.89132	0.471232	0.071071	1.91592	1.29003	1.2889	8.71575	9.70507
[truncated: 46 more columns]
