# Supplementary material for: Evaluation of intestinal tissue safety during the compression process of circular end-to-end anastomosis stapler based on finite element simulation
Source: Front Bioeng Biotechnol. 2025 Jun 26;13:1594969. doi: 10.3389/fbioe.2025.1594969 (PMC12241024; doi:10.3389/fbioe.2025.1594969)
Supplement: Supplementary file 3 [file Table1.xlsx]

## Sheet: Sheet1
Analysis Settings
Control Category	Parameter	Setting
Step Controls	Number Of Steps	n (n = compression distance in mm)
Step Controls	Current Step Number	1
Step Controls	Auto Time Stepping	Program Controlled
Solver Controls	Solver Type	Program Controlled
Solver Controls	Weak Springs	Off
Solver Controls	Solver Pivot Checking	Program Controlled
Solver Controls	Large Deflection	On
Solver Controls	Inertia Relief	Off
Solver Controls	Quasi-Static Solution	Off
Rotordynamics Controls	Coriolis Effect	Off
Restart Controls	Generate Restart Points	Program Controlled
Restart Controls	Retain Files After Full Restart	No
Restart Controls	Combine Restart Files	Program Controlled
Nonlinear Controls	Newton-Raphson Iteration	Program Controlled
Nonlinear Controls	Force Convergence	Program Controlled
Nonlinear Controls	Moment Convergence	Program Controlled
Nonlinear Controls	Displacement Convergence	Program Controlled
Nonlinear Controls	Rotation Convergence	Program Controlled
Nonlinear Controls	Line Search	Program Controlled
Nonlinear Controls	Stabilization	Program Controlled
Advanced	Inverse Option	No
Advanced	Contact Split (DMP)	Off
